# Supplementary material for: Candidate Genes and Genetic Architecture of Symbiotic and Agronomic Traits Revealed by Whole-Genome, Sequence-Based Association Genetics in Medicago truncatula
Source: PLoS One. 2013 May 31;8(5):e65688. doi: 10.1371/journal.pone.0065688 (PMC3669257; doi:10.1371/journal.pone.0065688)
Supplement: Data File S1 — List of genomic location, annotation, p values, and expression for the top 200 candidates SNPs (those with lowest P values) for each of the eight phenotypes. (CSV) [file pone.0065688.s009.csv]

Supplementary data file accompanying Stanton-Geddes et al.
List of top 200 candidates SNPs (those with lowest P values)
chromosome (chr) and SNP position are for reference genome v3.5 (Young et al. 2011)
start and stop are for the gene that is closest to the candidate SNP
MAF == Minor Allele Frequency
P and R2 values are from TASSEL output
ID is IMGAG gene name
splice is splice variant
last six columns are expression data for each of the six tissues (data from Young et al. 2011)
Trait	chr	SNP	start	stop	p_value	P rank	R2	MAF	ID	splice	gene_context	dist_nearest_gene	annotation	nodule	blade	flower	root	pod	bud
FloweringDate	7	27,083,572	27,079,556	27,083,259	3.08E-09	1	0.34	0.085	Medtr7g088090	1	intergenic	-313	ABSCISIC ACID-INSENSITIVE 5-like protein	15.359	5.014	7.575	16.87	5.654	20.923
height3	3	15,790,808	15,790,545	15,793,851	1.28E-06	1	0.113	0.319	Medtr3g050860	1	coding	0	28 kDa ribonucleoprotein	0	0	0	0	0	0
nodules lower root	3	4,474,702	4,471,230	4,472,345	2.14E-07	1	0.183	0.041	Medtr3g017400	1	intergenic	-2357	Unknown protein	0	0	0	0	0	0
nodules upper root	7	5,735,753	5,733,247	5,735,111	3.04E-08	1	0.191	0.028	Medtr7g022730	1	intergenic	-642	Unknown protein	0	0	0	0	0	0
occupancy lower root	6	10,390,182	10,388,232	10,391,182	6.56E-07	1	0.208647082	0.322	Medtr6g051830	1	coding	0	DNA repair and recombination protein PIF1	0.047	0	0	0	0	0
occupancy upper root	8	19,922,860	19,921,614	19,922,407	6.60E-07	1	0.16	0.038	Medtr8g074390	1	intergenic	-453	Unknown protein	0	0	0	0	0	0
totalnod	8	21,108,048	21,099,730	21,107,411	1.01E-06	1	0.218	0.096	Medtr8g076760	1	intergenic	-637	Mitochondrial folate transporter/carrier	2.176	1.003	1.244	2.02	2.143	1.422
trichomes	1	19,195,408	19,196,838	19,197,372	1.80E-09	1	0.249	0.068	Medtr1g075570	1	intergenic	1430	MADS-box transcription factor	0	0	0	0	0	0
FloweringDate	7	26,807,319	26,807,229	26,809,402	6.52E-09	2	0.169	0.085	Medtr7g087500	1	coding	0	CRAL-TRIO domain-containing protein	0	0	0.236	0	0	0
height3	2	29,152,529	29,153,292	29,157,774	2.17E-06	2	0.124	0.459	Medtr2g094160	1	intergenic	763	4-hydroxy-3-methylbut-2-en-1-yl diphosphate synthase	0	0	0	0	0	0
nodules lower root	7	9,022,213	9,020,466	9,020,891	3.89E-07	2	0.159	0.024	Medtr7te031590	1	intergenic	-1322	Unknown protein	NA	NA	NA	NA	NA	NA
nodules upper root	8	14,907,011	14,905,925	14,907,083	4.26E-08	2	0.147	0.032	Medtr8g060730	1	coding	0	F-box/LRR-repeat protein	0	0	0	0	0	0
occupancy lower root	4	31,951,134	31,947,080	31,949,890	1.02E-06	2	0.235544135	0.121	Medtr4te092950	1	intergenic	-1244	Helicase-like protein	NA	NA	NA	NA	NA	NA
occupancy upper root	U	1,527,418	1,524,793	1,528,560	8.91E-07	2	0.144	0.089	AC146721_1014	1	intron	0	Glycosyltransferase	24.68	22.03	23.552	0	31.266	33.016
totalnod	7	9,022,213	9,020,466	9,020,891	1.26E-06	2	0.141	0.024	Medtr7te031590	1	intergenic	-1322	Unknown protein	NA	NA	NA	NA	NA	NA
trichomes	1	19,198,328	19,196,838	19,197,372	1.44E-08	2	0.217	0.073	Medtr1g075570	1	intergenic	-956	MADS-box transcription factor	0	0	0	0	0	0
FloweringDate	7	26,795,667	26,795,323	26,798,184	8.75E-09	3	0.187	0.088	Medtr7g087480	1	coding	0	FAR1-related protein	1.948	0.128	0.412	2.883	0.355	1.127
height3	2	29,152,529	29,153,400	29,157,774	2.17E-06	3	0.124	0.459	Medtr2g094160	2	intergenic	763	4-hydroxy-3-methylbut-2-en-1-yl diphosphate synthase	40.258	138.608	86.934	26.458	42.922	97.389
nodules lower root	3	4,474,709	4,471,230	4,472,345	4.74E-07	3	0.169	0.047	Medtr3g017400	1	intergenic	-2364	Unknown protein	0	0	0	0	0	0
nodules upper root	2	32,586,098	32,583,182	32,588,441	8.86E-08	3	0.193	0.103	Medtr2g101510	1	intron	0	Unknown protein	0	0	0	0	0	0
occupancy lower root	5	32,949,376	32,949,395	32,956,076	1.42E-06	3	0.157155614	0.224	Medtr5g079460	1	intergenic	19	Fructokinase-2	4.424	28.48	19.161	4.74	34.284	54.132
occupancy upper root	4	1,025,150	1,023,569	1,023,892	1.31E-06	3	0.124	0.112	Medtr4g006990	1	intergenic	-1258	Unknown protein	0	0	0	0	0	0
totalnod	3	3,612,891	3,614,655	3,615,204	1.27E-06	3	0.14	0.374	Medtr3g014710	1	intergenic	1764	CCP	6.694	0	0	0.073	0	0
trichomes	1	19,195,083	19,192,917	19,193,795	1.63E-08	3	0.206	0.085	Medtr1g075560	1	intergenic	-1288	Unknown protein	0	0	0	0	0	0
FloweringDate	7	26,838,500	26,839,838	26,841,859	2.53E-08	4	0.204	0.11	Medtr7g087570	1	intergenic	1338	Dihydrofolate reductase	1.394	6.474	7.939	29.969	18.753	18.156
height3	5	13,226,015	13,225,293	13,227,546	2.31E-06	4	0.169	0.048	Medtr5g031840	1	intron	0	UDP-glucuronosyltransferase 1-6	0	4.054	1.233	0.069	7.007	13.299
nodules lower root	8	10,336,696	10,334,814	10,338,398	5.29E-07	4	0.159	0.029	Medtr8te041300	1	intron	0	Unknown protein	NA	NA	NA	NA	NA	NA
nodules upper root	2	15,856,657	15,857,590	15,857,754	9.49E-08	4	0.208	0.049	Medtr2g044610	1	intergenic	933	Unknown protein	0	0	0	0	0	0
occupancy lower root	6	10,390,194	10,388,232	10,391,182	1.49E-06	4	0.184185622	0.266	Medtr6g051830	1	coding	0	DNA repair and recombination protein PIF1	0.047	0	0	0	0	0
occupancy upper root	2	18,455,357	18,452,405	18,456,923	1.31E-06	4	0.123	0.025	Medtr2g059590	1	intron	0	Argonaute protein group	0	0.09	5.104	0.245	2.637	1.377
totalnod	3	4,474,702	4,471,230	4,472,345	3.22E-06	4	0.145	0.041	Medtr3g017400	1	intergenic	-2357	Unknown protein	0	0	0	0	0	0
trichomes	1	19,198,201	19,196,838	19,197,372	6.68E-08	4	0.233	0.082	Medtr1g075570	1	intergenic	-829	MADS-box transcription factor	0	0	0	0	0	0
FloweringDate	7	26,759,841	26,757,398	26,760,261	3.37E-08	5	0.16	0.465	Medtr7g087430	1	intron	0	Protein TRANSPARENT TESTA	0	0.107	0.173	0.097	0	0.258
height3	5	12,892,139	12,891,236	12,892,124	2.32E-06	5	0.13	0.023	Medtr5g031050	1	intergenic	-15	Unknown protein	0	0	0	0	0	0
nodules lower root	8	21,108,048	21,099,730	21,107,411	5.73E-07	5	0.229	0.096	Medtr8g076760	1	intergenic	-637	Mitochondrial folate transporter/carrier	2.176	1.003	1.244	2.02	2.143	1.422
nodules upper root	2	15,841,222	15,840,674	15,846,126	1.30E-07	5	0.135	0.052	Medtr2g044580	1	intron	0	Chaperone protein dnaJ	237.889	51.016	69.642	81.876	76.388	90.564
occupancy lower root	8	19,583,751	19,584,113	19,586,378	1.64E-06	5	0.130807149	0.04	Medtr8g073580	1	intergenic	362	Heterogeneous nuclear ribonucleoprotein F	59.987	20.99	57.053	45.943	47.951	41.281
occupancy upper root	5	37,778,905	37,773,692	37,784,212	2.00E-06	5	0.139	0.023	Medtr5g089330	1	intron	0	Peptidyl-prolyl cis-trans isomerase C	7.906	23.47	13.127	8.874	21.94	20.739
totalnod	8	4,126,929	4,126,311	4,128,210	3.93E-06	5	0.106	0.048	Medtr8g018370	1	coding	0	Eukaryotic initiation factor 4A	0	0	0	0	0	0
trichomes	1	19,195,426	19,196,838	19,197,372	6.95E-08	5	0.194	0.075	Medtr1g075570	1	intergenic	1412	MADS-box transcription factor	0	0	0	0	0	0
FloweringDate	7	27,272,986	27,273,017	27,273,238	3.44E-08	6	0.16	0.081	Medtr7g088480	1	intergenic	31	Unknown protein	0	0	0	0	0	0
height3	2	33,047,564	33,033,524	33,046,831	2.44E-06	6	0.126	0.433	Medtr2g102440	1	intergenic	-733	NMDA receptor-regulated protein	12.779	10.633	11.446	17.814	12.865	27.779
nodules lower root	8	2,118,456	2,117,433	2,118,191	6.07E-07	6	0.187	0.03	Medtr8g011980	1	intergenic	-265	Unknown protein	0.645	0	0.12	0.719	0.138	0.279
nodules upper root	7	20,611,572	20,613,021	20,614,322	1.35E-07	6	0.271	0.028	Medtr7te075780	1	intergenic	1449	Unknown protein	NA	NA	NA	NA	NA	NA
occupancy lower root	6	10,390,172	10,388,232	10,391,182	1.89E-06	6	0.197275755	0.37	Medtr6g051830	1	coding	0	DNA repair and recombination protein PIF1	0.047	0	0	0	0	0
occupancy upper root	7	21,843,276	21,843,298	21,844,085	2.11E-06	6	0.12	0.026	Medtr7g078280	1	intergenic	22	Unknown protein	0	0	0	0	0	0
totalnod	7	4,470,413	4,468,449	4,470,150	4.33E-06	6	0.124	0.028	Medtr7g017390	1	intergenic	-263	Unknown protein	0	0	0	0	0	0.426
trichomes	1	19,197,420	19,196,838	19,197,372	1.58E-07	6	0.147	0.069	Medtr1g075570	1	intergenic	-48	MADS-box transcription factor	0	0	0	0	0	0
FloweringDate	7	27,322,210	27,320,940	27,321,455	3.85E-08	7	0.15	0.086	Medtr7te088580	1	intergenic	-755	Unknown protein	NA	NA	NA	NA	NA	NA
height3	U	16,126,336	16,124,708	16,125,100	2.45E-06	7	0.156	0.038	AC235756_41	1	intergenic	-1236	Unknown protein	0	0	0	0	0	0
nodules lower root	U	15,565,846	15,565,018	15,567,555	1.33E-06	7	0.132	0.028	AC235749_4	1	intron	0	Heat stress transcription factor A-4a	0	0	0	0	0.305	0
nodules upper root	2	32,281,565	32,275,212	32,278,949	1.47E-07	7	0.15	0.036	Medtr2g100930	1	intergenic	-2616	Unknown protein	5.374	3.946	15.562	8.864	10.955	4.037
occupancy lower root	4	31,951,138	31,947,080	31,949,890	2.13E-06	7	0.224125763	0.104	Medtr4te092950	1	intergenic	-1248	Helicase-like protein	NA	NA	NA	NA	NA	NA
occupancy upper root	5	9,163,745	9,159,275	9,161,690	2.19E-06	7	0.154	0.218	Medtr5g023720	1	intergenic	-2055	Unknown protein	0.146	0	0	0	0	0
totalnod	6	1,916,089	1,910,105	1,921,590	4.62E-06	7	0.111	0.407	Medtr6g008800	1	intron	0	ABC transporter B family member	1.55	0.517	0.306	4.419	0.096	0.359
trichomes	1	19,197,821	19,196,838	19,197,372	2.65E-07	7	0.237	0.106	Medtr1g075570	1	intergenic	-449	MADS-box transcription factor	0	0	0	0	0	0
FloweringDate	7	26,775,021	26,768,114	26,778,159	4.18E-08	8	0.149	0.449	Medtr7g087450	1	intron	0	Regulation of nuclear pre-mRNA domain-containing protein 1B	17.935	7.41	12.723	17.332	12.737	10.55
height3	2	33,710,949	33,711,154	33,714,737	2.49E-06	8	0.123	0.419	Medtr2g103650	1	intergenic	205	Polygalacturonase	0	0	0.155	23.931	0.134	0.077
nodules lower root	8	10,347,616	10,345,970	10,347,638	1.36E-06	8	0.145	0.028	Medtr8te041320	1	coding	0	Reverse transcriptase	NA	NA	NA	NA	NA	NA
nodules upper root	2	15,834,912	15,830,856	15,831,752	1.62E-07	8	0.142	0.046	Medtr2g044570	1	intergenic	-3160	RING-H2 finger protein ATL3J	2.844	3.959	0.729	3.164	0.471	2.175
occupancy lower root	8	8,296,878	8,294,352	8,296,777	2.44E-06	8	0.127378299	0.105	Medtr8te036540	1	intergenic	-101	Reverse transcriptase-like protein	NA	NA	NA	NA	NA	NA
occupancy upper root	2	27,136,340	27,136,378	27,136,632	2.32E-06	8	0.133	0.07	Medtr2g087630	1	intergenic	38	Unknown protein	0	0	0	0	0	0
totalnod	U	7,337,569	7,334,836	7,336,848	4.78E-06	8	0.116	0.44	AC233070_1029	1	intergenic	-721	Peptidyl-prolyl cis-trans isomerase	0	0	0	0	0	0
trichomes	1	19,197,301	19,196,838	19,197,372	2.82E-07	8	0.129	0.07	Medtr1g075570	1	coding	0	MADS-box transcription factor	0	0	0	0	0	0
FloweringDate	7	27,191,762	27,191,830	27,192,036	4.20E-08	9	0.162	0.35	Medtr7g088320	1	intergenic	68	Unknown protein	0.435	0	0.806	0.773	0.595	0.458
height3	2	32,130,973	32,125,518	32,132,131	2.79E-06	9	0.121	0.318	Medtr2g100660	1	intron	0	Chloroplastic group IIA intron splicing facilitator CRS1	1.546	3.226	3.648	1.174	1.806	5.003
nodules lower root	2	26,420,222	26,420,083	26,422,353	1.40E-06	9	0.135	0.021	Medtr2g086110	1	intron	0	Unknown protein	0	0	0	0	0	0
nodules upper root	2	32,402,932	32,401,799	32,402,389	1.78E-07	9	0.226	0.117	Medtr2g101140	1	intergenic	-543	Unknown protein	0	9.377	0.708	0	0.163	0.939
occupancy lower root	7	29,945,230	29,942,240	29,944,420	2.45E-06	9	0.145547181	0.127	Medtr7g093640	1	intergenic	-810	Unknown protein	3.411	12.813	10.449	4.039	11.57	22.141
occupancy upper root	7	22,368,454	22,368,873	22,369,182	2.34E-06	9	0.218	0.345	Medtr7g079390	1	intergenic	419	Unknown protein	0	0	0	0	0	0
totalnod	1	21,705,358	21,704,287	21,704,715	5.12E-06	9	0.185	0.044	Medtr1te083590	1	intergenic	-643	Unknown protein	NA	NA	NA	NA	NA	NA
trichomes	1	19,197,002	19,196,838	19,197,372	2.91E-07	9	0.14	0.052	Medtr1g075570	1	coding	0	MADS-box transcription factor	0	0	0	0	0	0
FloweringDate	1	15,704,864	15,709,146	15,711,715	4.47E-08	10	0.174	0.116	Medtr1g061590	1	intergenic	4282	Unknown protein	12.546	9.593	52.477	45.394	194.392	70.244
height3	8	25,186,569	25,183,991	25,184,704	3.00E-06	10	0.194	0.391	Medtr8g089020	1	intergenic	-1865	Thaumatin-like protein	0	0	0.241	0	0	0
nodules lower root	2	21,364,574	21,359,781	21,364,347	1.60E-06	10	0.148	0.034	Medtr2te066030	1	intergenic	-227	Mutator-like transposase	NA	NA	NA	NA	NA	NA
nodules upper root	2	32,182,189	32,183,277	32,183,456	2.16E-07	10	0.134	0.04	Medtr2g100760	1	intergenic	1088	Unknown protein	0	0	0	0	0	0
occupancy lower root	4	31,951,142	31,947,080	31,949,890	2.57E-06	10	0.220096575	0.094	Medtr4te092950	1	intergenic	-1252	Helicase-like protein	NA	NA	NA	NA	NA	NA
occupancy upper root	4	701,623	697,635	700,901	3.00E-06	10	0.195	0.397	Medtr4g006310	1	intergenic	-722	UBX domain-containing protein	0	5.668	17.723	0	9.284	4.633
totalnod	8	2,118,456	2,117,433	2,118,191	5.24E-06	10	0.155	0.03	Medtr8g011980	1	intergenic	-265	Unknown protein	0.645	0	0.12	0.719	0.138	0.279
trichomes	1	19,194,998	19,192,917	19,193,795	5.01E-07	10	0.189	0.07	Medtr1g075560	1	intergenic	-1203	Unknown protein	0	0	0	0	0	0
FloweringDate	U	7,461,738	7,461,611	7,462,039	4.61E-08	11	0.217	0.19	AC233100_3	1	coding	0	ATP-dependent DNA helicase PIF1	0	0	0	0	0	0
height3	4	14,359,221	14,358,772	14,359,224	3.32E-06	11	0.145	0.025	Medtr4g049370	1	coding	0	Unknown protein	0	0	0	0	0	0
nodules lower root	1	17,056,601	17,051,791	17,055,261	2.02E-06	11	0.173	0.021	Medtr1g068720	1	intergenic	-1340	Nodulin-like protein	0	0	0.132	0	0	0
nodules upper root	2	15,836,571	15,840,674	15,846,126	2.32E-07	11	0.161	0.053	Medtr2g044580	1	intergenic	4103	Chaperone protein dnaJ	237.889	51.016	69.642	81.876	76.388	90.564
occupancy lower root	4	31,951,137	31,947,080	31,949,890	2.89E-06	11	0.212352297	0.133	Medtr4te092950	1	intergenic	-1247	Helicase-like protein	NA	NA	NA	NA	NA	NA
occupancy upper root	U	1,526,517	1,524,793	1,528,560	3.23E-06	11	0.107	0.069	AC146721_1014	1	coding	0	Glycosyltransferase	24.68	22.03	23.552	0	31.266	33.016
totalnod	8	10,336,696	10,334,814	10,338,398	5.48E-06	11	0.131	0.029	Medtr8te041300	1	intron	0	Unknown protein	NA	NA	NA	NA	NA	NA
trichomes	1	19,194,919	19,192,917	19,193,795	5.12E-07	11	0.189	0.066	Medtr1g075560	1	intergenic	-1124	Unknown protein	0	0	0	0	0	0
FloweringDate	7	27,080,873	27,079,556	27,083,259	6.17E-08	12	0.156	0.095	Medtr7g088090	1	intron	0	ABSCISIC ACID-INSENSITIVE 5-like protein	15.359	5.014	7.575	16.87	5.654	20.923
height3	5	13,226,013	13,225,293	13,227,546	3.72E-06	12	0.163	0.047	Medtr5g031840	1	intron	0	UDP-glucuronosyltransferase 1-6	0	4.054	1.233	0.069	7.007	13.299
nodules lower root	7	4,470,413	4,468,449	4,470,150	2.23E-06	12	0.135	0.028	Medtr7g017390	1	intergenic	-263	Unknown protein	0	0	0	0	0	0.426
nodules upper root	1	18,961,789	18,962,327	18,973,546	2.36E-07	12	0.161	0.023	Medtr1te075150	1	intergenic	538	Histone H2B.2	NA	NA	NA	NA	NA	NA
occupancy lower root	4	31,951,143	31,947,080	31,949,890	3.32E-06	12	0.219558277	0.095	Medtr4te092950	1	intergenic	-1253	Helicase-like protein	NA	NA	NA	NA	NA	NA
occupancy upper root	6	5,284,466	5,282,974	5,289,191	3.35E-06	12	0.106	0.363	Medtr6te023410	1	coding	0	Transposase	NA	NA	NA	NA	NA	NA
totalnod	4	5,455,020	5,454,565	5,457,931	5.58E-06	12	0.105	0.176	Medtr4g020620	2	coding	0	Unknown protein	2.039	0.462	2.208	1.251	1.604	2.566
trichomes	1	19,199,198	19,199,598	19,200,527	5.20E-07	12	0.143	0.071	Medtr1te075580	1	intergenic	400	Reverse transcriptase	NA	NA	NA	NA	NA	NA
FloweringDate	7	26,738,438	26,734,934	26,738,361	6.18E-08	13	0.145	0.139	Medtr7g087400	1	intergenic	-77	Protein TRANSPARENT TESTA	1.26	0	0.19	0.107	0	0
height3	2	32,122,542	32,114,704	32,123,294	3.76E-06	13	0.106	0.299	Medtr2g100640	1	intron	0	DNA repair protein radA homolog	0.658	0.324	2.956	1.314	3.07	5.62
nodules lower root	3	33,545,727	33,541,565	33,546,742	2.34E-06	13	0.124	0.066	Medtr3g096910	1	intron	0	Beta-galactosidase	1.444	1.699	1.238	5.219	1.406	4.32
nodules upper root	5	41,230,594	41,229,357	41,230,442	2.40E-07	13	0.141	0.024	Medtr5g096650	1	intergenic	-152	Unknown protein	0	0	0	0	0	0
occupancy lower root	6	10,390,214	10,388,232	10,391,182	3.36E-06	13	0.170750546	0.224	Medtr6g051830	1	coding	0	DNA repair and recombination protein PIF1	0.047	0	0	0	0	0
occupancy upper root	U	8,566,233	8,566,765	8,567,348	3.80E-06	13	0.113	0.021	AC233557_4	1	intergenic	532	RALF	0	0	117.963	0	5.316	0
totalnod	4	5,455,020	5,454,565	5,458,657	5.58E-06	13	0.105	0.176	Medtr4g020620	1	coding	0	Unknown protein	0.395	0	0	0	0	0
trichomes	1	19,195,371	19,196,838	19,197,372	5.40E-07	13	0.198	0.064	Medtr1g075570	1	intergenic	1467	MADS-box transcription factor	0	0	0	0	0	0
FloweringDate	7	27,189,819	27,186,373	27,190,229	7.21E-08	14	0.147	0.49	Medtr7g088310	1	coding	0	Unknown protein	9.475	6.35	20.255	7.998	6.243	4.452
height3	3	15,790,732	15,790,545	15,793,851	4.15E-06	14	0.103	0.307	Medtr3g050860	1	coding	0	28 kDa ribonucleoprotein	0	0	0	0	0	0
nodules lower root	1	11,751,968	11,749,503	11,751,924	2.72E-06	14	0.2	0.029	Medtr1g041710	1	intergenic	-44	Unknown protein	0	0	0	0	0	0
nodules upper root	5	40,826,796	40,827,696	40,828,877	2.46E-07	14	0.171	0.052	Medtr5g095740	1	intergenic	900	Nuclear transcription factor Y subunit B-3	0.611	27.88	11.475	3.801	13.92	19.928
occupancy lower root	3	26,016,614	26,018,777	26,018,962	3.51E-06	14	0.157725048	0.022	Medtr3g080700	1	intergenic	2163	Unknown protein	0.238	0	0	0.071	0	0
occupancy upper root	4	6,467,386	6,467,265	6,468,210	3.81E-06	14	0.131	0.023	Medtr4g022620	1	coding	0	Unknown protein	0	0	0	0	0	0
totalnod	8	10,347,616	10,345,970	10,347,638	5.58E-06	14	0.126	0.028	Medtr8te041320	1	coding	0	Reverse transcriptase	NA	NA	NA	NA	NA	NA
trichomes	3	2,207,795	2,205,715	2,208,790	6.63E-07	14	0.129	0.021	Medtr3te010040	1	coding	0	Serine/threonine protein phosphatase 7 long form homolog	NA	NA	NA	NA	NA	NA
FloweringDate	7	27,304,294	27,298,274	27,305,520	7.52E-08	15	0.145	0.078	Medtr7g088540	1	intron	0	Aladin	4.812	2.465	5.4	7.158	9.407	15.305
height3	4	35,025,050	35,022,707	35,023,575	4.35E-06	15	0.18	0.119	Medtr4g101330	1	intergenic	-1475	14 kDa proline-rich protein DC2.15	295.081	1.809	1.855	332.853	17.577	17.131
nodules lower root	3	3,611,712	3,614,655	3,615,204	3.14E-06	15	0.174	0.074	Medtr3g014710	1	intergenic	2943	CCP	6.694	0	0	0.073	0	0
nodules upper root	4	12,498,621	12,494,759	12,497,776	2.54E-07	15	0.202	0.215	Medtr4g039570	1	intergenic	-845	Unknown protein	0	0	0	0	0	0
occupancy lower root	7	10,737,535	10,738,928	10,741,057	3.82E-06	15	0.180707768	0.454	Medtr7te037490	1	intergenic	1393	Copia-type polyprotein	NA	NA	NA	NA	NA	NA
occupancy upper root	8	19,921,795	19,921,614	19,922,407	3.88E-06	15	0.109	0.03	Medtr8g074390	1	intron	0	Unknown protein	0	0	0	0	0	0
totalnod	4	42,562,362	42,562,417	42,563,149	5.65E-06	15	0.118	0.048	Medtr4te122910	1	intergenic	55	Unknown protein	NA	NA	NA	NA	NA	NA
trichomes	1	19,197,896	19,196,838	19,197,372	6.81E-07	15	0.24	0.074	Medtr1g075570	1	intergenic	-524	MADS-box transcription factor	0	0	0	0	0	0
FloweringDate	7	26,775,567	26,768,114	26,778,159	7.72E-08	16	0.144	0.449	Medtr7g087450	1	intron	0	Regulation of nuclear pre-mRNA domain-containing protein 1B	17.935	7.41	12.723	17.332	12.737	10.55
height3	5	36,117,668	36,117,976	36,122,632	4.75E-06	16	0.133	0.491	Medtr5g085910	1	intergenic	308	Receptor protein kinase-like protein	0	0	0	0	0	0
nodules lower root	2	20,571,301	20,573,389	20,573,553	3.91E-06	16	0.11	0.066	Medtr2g064440	1	intergenic	2088	Unknown protein	0	0	0	0	0	0
nodules upper root	2	29,670,468	29,668,929	29,671,001	3.18E-07	16	0.253	0.067	Medtr2te095910	1	coding	0	Retrovirus-related Pol polyprotein LINE-1	NA	NA	NA	NA	NA	NA
occupancy lower root	3	26,090,011	26,091,204	26,091,946	4.60E-06	16	0.159031082	0.028	Medtr3g080860	1	intergenic	1193	Unknown protein	4.882	0.377	0.759	53.393	0	0.302
occupancy upper root	5	17,736,496	17,735,781	17,736,902	4.05E-06	16	0.137	0.148	Medtr5g041300	1	coding	0	Photosystem II CP47 chlorophyll apoprotein	0.201	5.018	1.277	0	0.733	1.905
totalnod	3	14,188,218	14,190,839	14,192,692	6.32E-06	16	0.126	0.209	Medtr3te047990	1	intergenic	2621	Gag-pol polyprotein	NA	NA	NA	NA	NA	NA
trichomes	1	19,197,978	19,196,838	19,197,372	8.25E-07	16	0.194	0.131	Medtr1g075570	1	intergenic	-606	MADS-box transcription factor	0	0	0	0	0	0
FloweringDate	7	26,643,680	26,643,946	26,648,553	9.02E-08	17	0.152	0.085	Medtr7g087250	1	intergenic	266	Protein grpE	8.099	109.231	28.724	21.167	49.604	67.624
height3	2	29,608,883	29,608,475	29,608,965	4.84E-06	17	0.106	0.417	Medtr2g095770	1	intron	0	Unknown protein	0	0	0	0	0	0
nodules lower root	3	14,188,218	14,190,839	14,192,692	3.99E-06	17	0.13	0.209	Medtr3te047990	1	intergenic	2621	Gag-pol polyprotein	NA	NA	NA	NA	NA	NA
nodules upper root	2	17,105,341	17,105,027	17,106,154	3.35E-07	17	0.225	0.022	Medtr2te048960	1	intron	0	Unknown protein	NA	NA	NA	NA	NA	NA
occupancy lower root	8	19,599,412	19,600,250	19,601,217	4.92E-06	17	0.114998183	0.031	Medtr8g073610	1	intergenic	838	HMG1/2-like protein	220.459	95.85	323.574	90.417	311.933	236.22
occupancy upper root	5	13,326,453	13,321,024	13,325,120	4.28E-06	17	0.162	0.089	Medtr5g032060	1	intergenic	-1333	Kinase interacting protein	2.698	0.49	1.518	0.85	0.837	1.992
totalnod	5	7,916,102	7,910,954	7,918,622	6.62E-06	17	0.123	0.306	Medtr5g021230	1	intron	0	(Dimethylallyl)adenosine tRNA methylthiotransferase miaB	2.906	17.302	5.812	3.973	9.481	14.058
trichomes	1	19,199,174	19,199,598	19,200,527	8.57E-07	17	0.145	0.072	Medtr1te075580	1	intergenic	424	Reverse transcriptase	NA	NA	NA	NA	NA	NA
FloweringDate	6	10,574,977	10,575,169	10,575,561	9.24E-08	18	0.194	0.104	Medtr6te052240	1	intergenic	192	Unknown protein	NA	NA	NA	NA	NA	NA
height3	2	29,608,988	29,608,475	29,608,965	5.31E-06	18	0.111	0.429	Medtr2g095770	1	intergenic	-23	Unknown protein	0	0	0	0	0	0
nodules lower root	1	18,316,523	18,316,021	18,317,458	4.11E-06	18	0.147	0.021	Medtr1g072760	1	intron	0	Unknown protein	0	0	0	0	0	0
nodules upper root	2	15,845,588	15,840,674	15,846,126	3.57E-07	18	0.135	0.031	Medtr2g044580	1	coding	0	Chaperone protein dnaJ	237.889	51.016	69.642	81.876	76.388	90.564
occupancy lower root	5	36,404,159	36,399,690	36,402,375	4.93E-06	18	0.187672003	0.111	Medtr5g086600	1	intergenic	-1784	LRR-kinase protein	0	0	0	0	0	0
occupancy upper root	5	17,736,464	17,735,781	17,736,902	4.65E-06	18	0.138	0.13	Medtr5g041300	1	coding	0	Photosystem II CP47 chlorophyll apoprotein	0.201	5.018	1.277	0	0.733	1.905
totalnod	2	21,364,574	21,359,781	21,364,347	6.74E-06	18	0.124	0.034	Medtr2te066030	1	intergenic	-227	Mutator-like transposase	NA	NA	NA	NA	NA	NA
trichomes	1	19,197,970	19,196,838	19,197,372	9.00E-07	18	0.191	0.119	Medtr1g075570	1	intergenic	-598	MADS-box transcription factor	0	0	0	0	0	0
FloweringDate	7	27,321,982	27,320,940	27,321,455	1.08E-07	19	0.153	0.088	Medtr7te088580	1	intergenic	-527	Unknown protein	NA	NA	NA	NA	NA	NA
height3	4	14,825,176	14,824,828	14,828,177	5.64E-06	19	0.13	0.467	Medtr4te050440	1	coding	0	Unknown protein	NA	NA	NA	NA	NA	NA
nodules lower root	7	18,326,795	18,326,478	18,327,211	4.18E-06	19	0.114	0.022	Medtr7g070600	1	intron	0	Unknown protein	0.173	0.057	0	0.102	0.079	0
nodules upper root	4	8,649,732	8,647,007	8,649,290	3.71E-07	19	0.142	0.022	Medtr4g028610	1	intergenic	-442	Zinc finger protein	0	0	0.992	0	0.131	0
occupancy lower root	3	26,030,590	26,027,265	26,030,906	5.14E-06	19	0.153341224	0.023	Medtr3te080730	1	intron	0	Retroelement pol polyprotein-like protein	NA	NA	NA	NA	NA	NA
occupancy upper root	8	7,653,712	7,652,392	7,653,822	4.66E-06	19	0.175	0.031	Medtr8te032190	1	coding	0	Unknown protein	NA	NA	NA	NA	NA	NA
totalnod	3	4,474,709	4,471,230	4,472,345	7.07E-06	19	0.133	0.047	Medtr3g017400	1	intergenic	-2364	Unknown protein	0	0	0	0	0	0
trichomes	1	19,194,949	19,192,917	19,193,795	1.02E-06	19	0.174	0.059	Medtr1g075560	1	intergenic	-1154	Unknown protein	0	0	0	0	0	0
FloweringDate	7	27,410,587	27,409,378	27,409,882	1.15E-07	20	0.168	0.483	Medtr7g088730	1	intergenic	-705	Unknown protein	NA	NA	NA	NA	NA	NA
height3	2	19,592,573	19,592,523	19,592,848	5.98E-06	20	0.103	0.386	Medtr2g062500	1	coding	0	Unknown protein	0	0	0	0	0	0
nodules lower root	2	6,662,207	6,662,833	6,667,168	4.23E-06	20	0.205	0.102	Medtr2g020210	1	intergenic	626	Unknown protein	5.4	6.551	13.054	9.189	26.204	21.188
nodules upper root	U	17,017,069	17,014,577	17,020,310	3.83E-07	20	0.196	0.045	CU571152_1025	1	intron	0	Unknown protein	0	0	0	0	0	0
occupancy lower root	5	9,777,800	9,770,247	9,778,721	5.17E-06	20	0.110532656	0.025	Medtr5te024860	1	intron	0	Unknown protein	NA	NA	NA	NA	NA	NA
occupancy upper root	7	4,271,577	4,270,750	4,271,639	4.93E-06	20	0.116	0.029	Medtr7te016870	1	coding	0	Mitochondrial protein	NA	NA	NA	NA	NA	NA
totalnod	2	20,661,280	20,660,849	20,661,625	7.19E-06	20	0.102	0.317	Medtr2g064610	1	coding	0	Mitochondrial protein	0	0	0	0	0	0
trichomes	1	19,198,168	19,196,838	19,197,372	1.14E-06	20	0.188	0.101	Medtr1g075570	1	intergenic	-796	MADS-box transcription factor	0	0	0	0	0	0
FloweringDate	7	27,192,142	27,191,830	27,192,036	1.19E-07	21	0.136	0.316	Medtr7g088320	1	intergenic	-106	Unknown protein	0.435	0	0.806	0.773	0.595	0.458
height3	7	29,493,219	29,488,185	29,490,502	6.02E-06	21	0.195	0.036	Medtr7g092730	1	intergenic	-2717	Polygalacturonase inhibitor	8.034	0.111	0	11.418	0.154	0.445
nodules lower root	7	35,022,280	35,020,701	35,021,500	4.26E-06	21	0.156	0.022	Medtr7g109990	1	intergenic	-780	Unknown protein	0.286	0	0	0	0	0
nodules upper root	5	40,331,802	40,330,405	40,331,396	4.00E-07	21	0.143	0.032	Medtr5g094670	1	intergenic	-406	Cytochrome P450 CYP71D176	0	0	0	0	0	0
occupancy lower root	3	25,836,188	25,837,237	25,843,079	5.39E-06	21	0.158505825	0.022	Medtr3g080390	1	intergenic	1049	Nucleobase ascorbate transporter	0.952	1.015	6.354	1.127	5.201	8.757
occupancy upper root	5	30,937,651	30,936,325	30,937,893	5.09E-06	21	0.101	0.023	Medtr5g075180	1	coding	0	Unknown protein	1.093	0.319	3.274	2.66	4.534	3.447
totalnod	2	6,835,024	6,826,421	6,833,475	7.33E-06	21	0.104	0.299	Medtr2g020590	1	intergenic	-1549	1-deoxy-D-xylulose 5-phosphate synthase	0.048	0	0.102	2.843	0.7	0
trichomes	1	19,194,536	19,192,917	19,193,795	1.20E-06	21	0.226	0.09	Medtr1g075560	1	intergenic	-741	Unknown protein	0	0	0	0	0	0
FloweringDate	7	27,297,166	27,298,274	27,305,520	1.29E-07	22	0.151	0.091	Medtr7g088540	1	intergenic	1108	Aladin	4.812	2.465	5.4	7.158	9.407	15.305
height3	2	18,467,393	18,462,727	18,467,601	6.08E-06	22	0.115	0.039	Medtr2te059600	1	coding	0	Serine/threonine protein phosphatase 7 long form homolog	NA	NA	NA	NA	NA	NA
nodules lower root	2	6,835,024	6,826,421	6,833,475	4.41E-06	22	0.109	0.299	Medtr2g020590	1	intergenic	-1549	1-deoxy-D-xylulose 5-phosphate synthase	0.048	0	0.102	2.843	0.7	0
nodules upper root	2	15,834,563	15,830,856	15,831,752	4.08E-07	22	0.158	0.053	Medtr2g044570	1	intergenic	-2811	RING-H2 finger protein ATL3J	2.844	3.959	0.729	3.164	0.471	2.175
occupancy lower root	2	23,112,682	23,111,526	23,112,206	5.63E-06	22	0.155525117	0.047	Medtr2g075590	1	intergenic	-476	Unknown protein	1.056	0	0.447	3.813	0	0.111
occupancy upper root	4	701,621	697,635	700,901	5.66E-06	22	0.188	0.4	Medtr4g006310	1	intergenic	-720	UBX domain-containing protein	0	5.668	17.723	0	9.284	4.633
totalnod	3	4,219,800	4,219,891	4,220,407	7.43E-06	22	0.166	0.032	Medtr3g015940	1	intergenic	91	CCP	27.217	0	0	0	0	0
trichomes	3	31,481,461	31,475,849	31,480,481	1.27E-06	22	0.21	0.052	Medtr3g092070	1	intergenic	-980	ATPase family AAA domain-containing protein	24.471	40.395	43.819	23.951	36.043	25.298
FloweringDate	7	27,069,327	27,068,821	27,069,618	1.33E-07	23	0.139	0.458	Medtr7g088060	1	coding	0	Unknown protein	NA	NA	NA	NA	NA	NA
height3	5	7,562,945	7,559,297	7,562,311	6.33E-06	23	0.165	0.205	Medtr5te020460	1	intergenic	-634	Transposon TX1 uncharacterized 149 kDa protein	NA	NA	NA	NA	NA	NA
nodules lower root	8	14,665,317	14,661,934	14,662,589	4.45E-06	23	0.118	0.022	Medtr8g059780	1	intergenic	-2728	Unknown protein	0	0	0	0	0	0
nodules upper root	7	6,638,533	6,636,052	6,639,297	4.26E-07	23	0.159	0.062	Medtr7g024760	1	intron	0	Acetyltransferase	0.538	1.647	0.253	1.839	0.653	0.503
occupancy lower root	8	8,455,667	8,452,990	8,455,010	5.74E-06	23	0.159567839	0.09	Medtr8te036900	1	intergenic	-657	Unknown protein	NA	NA	NA	NA	NA	NA
occupancy upper root	2	12,151,898	12,150,250	12,158,416	5.82E-06	23	0.168	0.071	Medtr2g034780	1	coding	0	Unknown protein	1.022	0	0.049	0.55	0.085	0
totalnod	8	19,978,017	19,978,752	19,982,243	7.87E-06	23	0.112	0.027	Medtr8g074540	1	intergenic	735	IST1 homolog	5.96	0.589	4.27	5.009	20.781	11.525
trichomes	3	31,481,461	31,476,320	31,480,481	1.27E-06	23	0.21	0.052	Medtr3g092070	2	intergenic	-980	ATPase family AAA domain-containing protein	3.34	3.059	8.357	2.139	2.83	3.582
FloweringDate	7	27,310,590	27,311,555	27,316,393	1.34E-07	24	0.169	0.104	Medtr7g088560	1	intergenic	965	RING finger protein	0.848	0.445	0.717	1.104	1.235	0.981
height3	2	19,582,227	19,580,998	19,587,883	6.34E-06	24	0.105	0.446	Medtr2g062470	1	intron	0	Unknown protein	4.248	0	0.974	0	0.28	0.054
nodules lower root	2	6,835,027	6,826,421	6,833,475	4.81E-06	24	0.108	0.297	Medtr2g020590	1	intergenic	-1552	1-deoxy-D-xylulose 5-phosphate synthase	0.048	0	0.102	2.843	0.7	0
nodules upper root	2	32,463,933	32,464,525	32,466,984	4.98E-07	24	0.198	0.043	Medtr2te101280	1	intergenic	592	Serine/threonine protein phosphatase 7 long form homolog	NA	NA	NA	NA	NA	NA
occupancy lower root	8	19,598,041	19,590,594	19,597,647	5.82E-06	24	0.174771427	0.045	Medtr8g073600	1	intergenic	-394	Unknown protein	4.777	1.792	4.187	3.314	4.103	3.445
occupancy upper root	2	15,496,740	15,496,142	15,496,414	6.00E-06	24	0.113	0.037	Medtr2te042590	1	intergenic	-326	Unknown protein	NA	NA	NA	NA	NA	NA
totalnod	2	20,663,347	20,660,849	20,661,625	8.11E-06	24	0.104	0.274	Medtr2g064610	1	intergenic	-1722	Mitochondrial protein	0	0	0	0	0	0
trichomes	U	13,958,338	13,957,620	13,958,419	1.27E-06	24	0.124	0.059	AC235663_14	1	intron	0	LINE-type retrotransposon LIb DNA complete sequence Insertion at the S11 site	NA	NA	NA	NA	NA	NA
FloweringDate	7	26,633,123	26,624,481	26,633,826	1.52E-07	25	0.142	0.09	Medtr7te087210	1	coding	0	Unknown protein	NA	NA	NA	NA	NA	NA
height3	U	1,008,002	1,000,830	1,007,248	6.44E-06	25	0.166	0.322	AC146550_1005	1	intergenic	-754	Purple acid phosphatase	3.219	0.081	1.964	6.892	1.015	0.195
nodules lower root	2	6,835,028	6,826,421	6,833,475	4.81E-06	25	0.108	0.297	Medtr2g020590	1	intergenic	-1553	1-deoxy-D-xylulose 5-phosphate synthase	0.048	0	0.102	2.843	0.7	0
nodules upper root	2	15,841,723	15,840,674	15,846,126	5.00E-07	25	0.127	0.047	Medtr2g044580	1	intron	0	Chaperone protein dnaJ	237.889	51.016	69.642	81.876	76.388	90.564
occupancy lower root	3	25,739,181	25,734,259	25,742,467	5.91E-06	25	0.183576957	0.025	Medtr3g080120	1	intron	0	Protein FAM91A1	5.446	3.796	4.767	8.763	7.322	6.676
occupancy upper root	5	9,163,768	9,159,275	9,161,690	6.57E-06	25	0.132	0.265	Medtr5g023720	1	intergenic	-2078	Unknown protein	0.146	0	0	0	0	0
totalnod	2	6,835,027	6,826,421	6,833,475	8.19E-06	25	0.102	0.297	Medtr2g020590	1	intergenic	-1552	1-deoxy-D-xylulose 5-phosphate synthase	0.048	0	0.102	2.843	0.7	0
trichomes	1	19,197,753	19,196,838	19,197,372	1.45E-06	25	0.163	0.026	Medtr1g075570	1	intergenic	-381	MADS-box transcription factor	0	0	0	0	0	0
FloweringDate	7	26,645,699	26,643,946	26,648,553	1.64E-07	26	0.134	0.093	Medtr7g087250	1	coding	0	Protein grpE	8.099	109.231	28.724	21.167	49.604	67.624
height3	3	35,350,581	35,350,995	35,351,201	6.55E-06	26	0.163	0.038	Medtr3g100640	1	intergenic	414	Unknown protein	0	0	0	0	0	0
nodules lower root	5	35,351,536	35,352,087	35,352,994	5.54E-06	26	0.134	0.029	Medtr5g084270	1	intergenic	551	Unknown protein	0	0	0.301	0.337	0.518	0
nodules upper root	2	32,413,304	32,410,255	32,415,482	5.93E-07	26	0.136	0.078	Medtr2g101180	1	intron	0	Coatomer subunit delta-3	25.045	11.233	20.38	28.728	31.183	35.119
occupancy lower root	7	29,912,890	29,911,859	29,912,996	6.52E-06	26	0.125137967	0.114	Medtr7te093570	1	intron	0	Reverse transcriptase	NA	NA	NA	NA	NA	NA
occupancy upper root	1	24,837,362	24,831,753	24,836,857	7.04E-06	26	0.13	0.401	Medtr1g090140	1	intergenic	-505	Chaperonin CPN60-like protein	20.036	11.785	24.411	29.557	30.68	62.203
totalnod	2	6,835,028	6,826,421	6,833,475	8.19E-06	26	0.102	0.297	Medtr2g020590	1	intergenic	-1553	1-deoxy-D-xylulose 5-phosphate synthase	0.048	0	0.102	2.843	0.7	0
trichomes	1	19,197,624	19,196,838	19,197,372	1.46E-06	26	0.142	0.08	Medtr1g075570	1	intergenic	-252	MADS-box transcription factor	0	0	0	0	0	0
FloweringDate	7	26,759,887	26,757,398	26,760,261	1.73E-07	27	0.169	0.444	Medtr7g087430	1	coding	0	Protein TRANSPARENT TESTA	0	0.107	0.173	0.097	0	0.258
height3	4	44,008,050	44,006,246	44,007,410	6.67E-06	27	0.233	0.426	Medtr4g126900	1	intergenic	-640	Homeobox-leucine zipper protein	0.525	0.138	1.556	2.986	0	0.663
nodules lower root	7	9,985,657	9,978,274	9,981,038	5.70E-06	27	0.205	0.059	Medtr7te034790	1	intergenic	-4619	Retrotransposable element Tf2 155 kDa protein type 3	NA	NA	NA	NA	NA	NA
nodules upper root	5	35,713,840	35,710,747	35,711,601	5.95E-07	27	0.282	0.094	Medtr5g085100	1	intergenic	-2239	Ethylene responsive transcription factor 3a	0.767	0	2.298	0.605	1.862	0.403
occupancy lower root	U	2,253,292	2,249,435	2,251,844	6.82E-06	27	0.117815177	0.041	AC151525_15	1	intergenic	-1448	Protein unc-13 homolog B	6.276	0.945	0.653	1.462	3.749	0.433
occupancy upper root	6	21,030,878	21,030,664	21,030,915	7.15E-06	27	0.133	0.026	Medtr6g088150	1	coding	0	Unknown protein	NA	NA	NA	NA	NA	NA
totalnod	4	5,449,613	5,448,471	5,450,174	8.61E-06	27	0.114	0.222	Medtr4te020600	1	coding	0	FAR-RED ELONGATED HYPOCOTYL	NA	NA	NA	NA	NA	NA
trichomes	5	22,101,105	22,099,501	22,103,188	1.47E-06	27	0.134	0.036	Medtr5g054980	1	intron	0	CCP	84.171	0	0	0.173	0	0
FloweringDate	7	26,745,796	26,746,297	26,749,774	1.90E-07	28	0.185	0.201	Medtr7g087410	1	intergenic	501	Protein TRANSPARENT TESTA	0	0	0	0	0	0
height3	2	29,608,917	29,608,475	29,608,965	6.79E-06	28	0.101	0.426	Medtr2g095770	1	intron	0	Unknown protein	0	0	0	0	0	0
nodules lower root	5	35,351,533	35,352,087	35,352,994	6.09E-06	28	0.14	0.03	Medtr5g084270	1	intergenic	554	Unknown protein	0	0	0.301	0.337	0.518	0
nodules upper root	2	17,165,381	17,164,750	17,164,902	5.96E-07	28	0.129	0.056	Medtr2g049120	1	intergenic	-479	Unknown protein	0	0	0.051	0.057	0.176	0
occupancy lower root	7	29,906,170	29,906,158	29,906,433	6.87E-06	28	0.12948279	0.095	Medtr7g093550	1	coding	0	Unknown protein	0	0	0	0	0	0
occupancy upper root	4	23,156,407	23,155,976	23,156,250	7.21E-06	28	0.109	0.026	Medtr4g072840	1	intergenic	-157	Auxin-induced protein-like protein	0	5.062	0.777	0	0.669	1.738
totalnod	8	3,249,853	3,244,048	3,249,148	8.79E-06	28	0.109	0.393	Medtr8g014690	1	intergenic	-705	Receptor-like protein kinase	0.109	0	0	1.167	0	0
trichomes	1	19,197,889	19,196,838	19,197,372	1.51E-06	28	0.209	0.079	Medtr1g075570	1	intergenic	-517	MADS-box transcription factor	0	0	0	0	0	0
FloweringDate	7	26,745,796	26,747,600	26,749,774	1.90E-07	29	0.185	0.201	Medtr7g087410	2	intergenic	501	Protein TRANSPARENT TESTA	0.16	0.63	1.016	0.379	1.167	0.253
height3	5	35,242,691	35,241,677	35,242,608	6.98E-06	29	0.192	0.042	Medtr5g084000	1	intergenic	-83	Nodule-specific glycine-rich protein 1H	211.256	0	0	0.297	0	0
nodules lower root	2	1,132,163	1,130,451	1,131,682	6.29E-06	29	0.163	0.035	Medtr2g007530	1	intergenic	-481	F-box/LRR-repeat protein	0.531	0.557	0.786	0	0.387	0.67
nodules upper root	8	22,405,664	22,404,645	22,405,331	6.14E-07	29	0.159	0.021	Medtr8g079580	1	intergenic	-333	LOB domain-containing protein	0	0	0	0	0	0
occupancy lower root	5	18,526,459	18,525,406	18,525,573	7.82E-06	29	0.171477829	0.242	Medtr5te043100	1	intergenic	-886	Unknown protein	NA	NA	NA	NA	NA	NA
occupancy upper root	2	18,498,382	18,494,079	18,495,104	7.36E-06	29	0.114	0.022	Medtr2g059680	1	intergenic	-3278	Unknown protein	0	0	0	0	0	0
totalnod	U	15,565,846	15,565,018	15,567,555	9.34E-06	29	0.113	0.028	AC235749_4	1	intron	0	Heat stress transcription factor A-4a	0	0	0	0	0.305	0
trichomes	5	20,063,328	20,061,536	20,067,990	1.54E-06	29	0.117	0.023	Medtr5g046730	1	intron	0	F-box/LRR-repeat protein	0	0	0	0	0	0
FloweringDate	7	26,758,490	26,757,398	26,760,261	2.04E-07	30	0.148	0.479	Medtr7g087430	1	intron	0	Protein TRANSPARENT TESTA	0	0.107	0.173	0.097	0	0.258
height3	2	25,040,145	25,039,022	25,039,306	6.99E-06	30	0.146	0.026	Medtr2g082720	1	intergenic	-839	Unknown protein	0	0	0	0	0	0
nodules lower root	2	6,856,666	6,849,670	6,856,827	6.53E-06	30	0.106	0.24	Medtr2g020620	1	coding	0	SQUAMOSA promoter binding protein	12.877	11.972	13.863	17.429	20.178	14.631
nodules upper root	5	30,784,611	30,784,368	30,785,502	6.16E-07	30	0.122	0.028	Medtr5g074840	1	coding	0	Auxin response factor	0	0	0	0	0	0
occupancy lower root	8	5,850,179	5,842,946	5,852,279	8.33E-06	30	0.114451155	0.052	Medtr8g022980	1	intron	0	Fiber protein Fb21	7.817	7.13	10.403	8.259	7.689	9.727
occupancy upper root	4	23,121,620	23,121,204	23,121,508	7.48E-06	30	0.107	0.026	Medtr4g072730	1	intergenic	-112	Auxin-induced protein-like protein	0	0.653	4.738	0	0.453	0.524
totalnod	1	17,056,601	17,051,791	17,055,261	9.48E-06	30	0.149	0.021	Medtr1g068720	1	intergenic	-1340	Nodulin-like protein	0	0	0.132	0	0	0
trichomes	1	19,194,884	19,192,917	19,193,795	1.59E-06	30	0.201	0.097	Medtr1g075560	1	intergenic	-1089	Unknown protein	0	0	0	0	0	0
FloweringDate	5	10,611,327	10,611,614	10,612,104	2.13E-07	31	0.138	0.055	Medtr5g026440	1	intergenic	287	Tpv2-1c protein	NA	NA	NA	NA	NA	NA
height3	3	27,627,339	27,631,729	27,632,909	7.14E-06	31	0.139	0.056	Medtr3g084900	1	intergenic	4390	Helicase-like protein	0	0	0	0	0	0
nodules lower root	8	10,336,709	10,334,814	10,338,398	6.69E-06	31	0.13	0.023	Medtr8te041300	1	intron	0	Unknown protein	NA	NA	NA	NA	NA	NA
nodules upper root	4	44,461,891	44,463,604	44,465,956	6.25E-07	31	0.144	0.034	Medtr4g127690	1	intergenic	1713	Unknown protein	3.71	349.629	161.706	7.425	91.135	132.537
occupancy lower root	8	5,843,201	5,842,946	5,852,279	8.55E-06	31	0.106829194	0.053	Medtr8g022980	1	5_UTR	0	Fiber protein Fb21	7.817	7.13	10.403	8.259	7.689	9.727
occupancy upper root	8	18,826,362	18,823,872	18,825,911	7.48E-06	31	0.148	0.045	Medtr8g072090	1	intergenic	-451	Unknown protein	0	0	0	0	0	0
totalnod	6	16,433,932	16,432,784	16,436,035	1.06E-05	31	0.112	0.401	Medtr6g074890	1	intron	0	Unknown protein	NA	NA	NA	NA	NA	NA
trichomes	1	19,193,830	19,192,917	19,193,795	1.60E-06	31	0.116	0.071	Medtr1g075560	1	intergenic	-35	Unknown protein	0	0	0	0	0	0
FloweringDate	7	27,306,325	27,306,826	27,309,223	2.22E-07	32	0.18	0.095	Medtr7g088550	1	intergenic	501	Unknown protein	0	0	0.081	0	0.835	0
height3	7	3,376,247	3,374,694	3,377,733	7.16E-06	32	0.129	0.149	Medtr7g013260	1	intron	0	UDP-glucosyltransferase HRA25	0	0.096	0	0.086	0	0
nodules lower root	6	16,433,932	16,432,784	16,436,035	6.70E-06	32	0.116	0.401	Medtr6g074890	1	intron	0	Unknown protein	NA	NA	NA	NA	NA	NA
nodules upper root	4	44,737,635	44,734,824	44,735,846	7.81E-07	32	0.146	0.438	Medtr4g128160	1	intergenic	-1789	Unknown protein	27.442	1.257	3.338	3.537	3.388	1.956
occupancy lower root	5	30,270,409	30,269,799	30,271,254	9.27E-06	32	0.115883274	0.262	Medtr5g073440	1	coding	0	Unknown protein	0	0	0	0	0	0
occupancy upper root	4	1,039,994	1,036,783	1,038,349	7.59E-06	32	0.11	0.056	Medtr4g007030	1	intergenic	-1645	Mitochondrial ATP synthesis coupled proton transport protein	154.648	122.206	228.218	152.777	247.905	150.119
totalnod	4	26,565,474	26,557,086	26,563,642	1.12E-05	32	0.129	0.024	Medtr4g079860	1	intergenic	-1832	Phosphoenolpyruvate carboxylase	3.336	1.074	5.678	1.996	10.315	5.038
trichomes	4	42,170,267	42,168,367	42,172,943	1.85E-06	32	0.113	0.058	Medtr4g122040	1	intron	0	Unknown protein	0	0	0	0	0	0
FloweringDate	7	27,238,157	27,237,716	27,244,137	2.52E-07	33	0.17	0.083	Medtr7g088420	1	intron	0	Alpha-L-arabinofuranosidase	0	0	19.973	0	0.388	0
height3	7	3,376,269	3,374,694	3,377,733	7.46E-06	33	0.135	0.163	Medtr7g013260	1	intron	0	UDP-glucosyltransferase HRA25	0	0.096	0	0.086	0	0
nodules lower root	8	10,272,514	10,270,414	10,273,065	6.89E-06	33	0.122	0.023	Medtr8g041100	1	coding	0	LRR receptor-like serine/threonine-protein kinase GSO1	0	0	0	0	0	0
nodules upper root	2	32,529,218	32,526,029	32,529,713	8.16E-07	33	0.12	0.043	Medtr2g101400	1	coding	0	Cell division control protein	1.464	8.65	0.688	0.193	0	0
occupancy lower root	6	10,390,218	10,388,232	10,391,182	9.51E-06	33	0.154423894	0.226	Medtr6g051830	1	coding	0	DNA repair and recombination protein PIF1	0.047	0	0	0	0	0
occupancy upper root	2	6,814,791	6,814,530	6,815,964	7.71E-06	33	0.1	0.18	Medtr2g020530	1	intron	0	Unknown protein	0	0	0	0	0	0.278
totalnod	8	14,665,317	14,661,934	14,662,589	1.25E-05	33	0.111	0.022	Medtr8g059780	1	intergenic	-2728	Unknown protein	0	0	0	0	0	0
trichomes	1	19,195,012	19,192,917	19,193,795	1.85E-06	33	0.177	0.086	Medtr1g075560	1	intergenic	-1217	Unknown protein	0	0	0	0	0	0
FloweringDate	7	27,069,375	27,068,821	27,069,618	2.86E-07	34	0.133	0.462	Medtr7g088060	1	coding	0	Unknown protein	NA	NA	NA	NA	NA	NA
height3	5	21,403,792	21,404,443	21,411,922	7.75E-06	34	0.133	0.028	Medtr5g053260	1	intergenic	651	Unknown protein	7.034	19.217	13.171	8.577	10.726	17.097
nodules lower root	2	1,132,186	1,130,451	1,131,682	6.91E-06	34	0.152	0.042	Medtr2g007530	1	intergenic	-504	F-box/LRR-repeat protein	0.531	0.557	0.786	0	0.387	0.67
nodules upper root	2	24,786,119	24,778,971	24,783,552	8.50E-07	34	0.179	0.029	Medtr2g082050	1	intergenic	-2567	Alpha-humulene/(-)-(E)-beta-caryophyllene synthase	0	0	0	0.114	0	0
occupancy lower root	2	13,467,672	13,464,806	13,467,689	9.92E-06	34	0.162680077	0.054	Medtr2g036990	1	coding	0	Unknown protein	0	0	0	0	0	0
occupancy upper root	5	33,630,469	33,627,725	33,632,668	7.72E-06	34	0.101	0.047	Medtr5g080880	1	intron	0	Unknown protein	5.198	1.968	6.344	7.222	11.473	9.882
totalnod	2	19,493,533	19,486,694	19,494,693	1.26E-05	34	0.091	0.151	Medtr2g062270	1	intron	0	MFS-type transporter	4.26	7.368	10.602	6.529	3.926	3.057
trichomes	1	19,193,827	19,192,917	19,193,795	1.89E-06	34	0.113	0.075	Medtr1g075560	1	intergenic	-32	Unknown protein	0	0	0	0	0	0
FloweringDate	3	31,218,980	31,214,099	31,218,177	3.27E-07	35	0.137	0.12	Medtr3g091640	1	intergenic	-803	PP2A regulatory subunit TAP46	10.024	6.491	8.694	19.311	8.157	13.564
height3	2	33,989,144	33,988,103	33,990,696	7.98E-06	35	0.105	0.497	Medtr2g104210	1	intron	0	Unknown protein	0	0	0	0.174	0.134	0
nodules lower root	8	20,039,676	20,038,715	20,039,017	7.00E-06	35	0.122	0.035	Medtr8g074680	1	intergenic	-659	Unknown protein	0	0	0	0	0	0
nodules upper root	8	4,847,895	4,845,680	4,845,832	8.98E-07	35	0.246	0.076	Medtr8te020440	1	intergenic	-2063	Unknown protein	NA	NA	NA	NA	NA	NA
occupancy lower root	3	7,165,076	7,164,744	7,165,631	1.03E-05	35	0.169112396	0.054	Medtr3te025450	1	intron	0	Unknown protein	NA	NA	NA	NA	NA	NA
occupancy upper root	5	33,630,472	33,627,725	33,632,668	7.72E-06	35	0.101	0.047	Medtr5g080880	1	intron	0	Unknown protein	5.198	1.968	6.344	7.222	11.473	9.882
totalnod	1	13,654,001	13,651,957	13,652,570	1.26E-05	35	0.124	0.028	Medtr1g045680	1	intergenic	-1431	Unknown protein	0.393	0	0	0	0	0
trichomes	5	7,563,666	7,559,297	7,562,311	1.91E-06	35	0.141	0.078	Medtr5te020460	1	intergenic	-1355	Transposon TX1 uncharacterized 149 kDa protein	NA	NA	NA	NA	NA	NA
FloweringDate	7	26,762,095	26,761,202	26,765,189	3.28E-07	36	0.13	0.488	Medtr7g087440	1	intron	0	ELMO domain-containing protein A	18.849	5.33	9.644	13.067	6.979	6.849
height3	2	32,112,550	32,108,845	32,111,015	8.18E-06	36	0.145	0.257	Medtr2g100630	1	intergenic	-1535	Protein CHUP1	16.51	0.072	1.334	10.459	1.199	0.577
nodules lower root	5	37,339,045	37,338,251	37,338,877	7.08E-06	36	0.124	0.032	Medtr5g088410	1	intergenic	-168	RNA-binding protein PNO1	0.146	0	0	0	0	0
nodules upper root	U	6,682,971	6,682,591	6,683,268	9.08E-07	36	0.122	0.024	AC229727_18	1	coding	0	Retrovirus-related Pol polyprotein from transposon TNT 1-94	NA	NA	NA	NA	NA	NA
occupancy lower root	8	19,599,304	19,600,250	19,601,217	1.05E-05	36	0.118330573	0.049	Medtr8g073610	1	intergenic	946	HMG1/2-like protein	220.459	95.85	323.574	90.417	311.933	236.22
occupancy upper root	5	23,802,515	23,801,374	23,808,565	8.43E-06	36	0.102	0.038	Medtr5g059260	1	intron	0	Growth regulator-related protein	7.017	8.625	31.413	5.628	20.291	13.314
totalnod	3	7,411,510	7,411,325	7,412,946	1.28E-05	36	0.107	0.037	Medtr3g026020	1	intron	0	Unknown protein	0	229.166	121.844	1.026	65.374	58.041
trichomes	4	27,745,103	27,743,835	27,745,950	1.93E-06	36	0.138	0.061	Medtr4te082180	1	intron	0	Helicase-like protein	NA	NA	NA	NA	NA	NA
FloweringDate	1	15,664,021	15,662,131	15,662,457	3.46E-07	37	0.236	0.103	Medtr1g061520	1	intergenic	-1564	Unknown protein	0.037	0	0	0	0	0
height3	3	10,007,099	10,004,651	10,008,472	8.20E-06	37	0.205	0.149	Medtr3g031940	1	coding	0	NBS-LRR type disease resistance protein	0.102	0.033	0.269	0.181	0.232	0.348
nodules lower root	4	7,884,420	7,884,068	7,884,478	7.11E-06	37	0.115	0.021	Medtr4g026570	1	coding	0	Unknown protein	0	0	0	0	0	0
nodules upper root	5	19,184,043	19,181,349	19,182,405	9.15E-07	37	0.136	0.039	Medtr5g044660	1	intergenic	-1638	Unknown protein	0	0	0	0	0	0
occupancy lower root	8	5,660,725	5,662,504	5,665,234	1.05E-05	37	0.124849764	0.061	Medtr8te022560	1	intergenic	1779	Unknown protein	NA	NA	NA	NA	NA	NA
occupancy upper root	4	23,117,707	23,116,612	23,118,385	9.05E-06	37	0.107	0.026	Medtr4g072710	1	coding	0	Unknown protein	0	0	0.14	0	0	0
totalnod	6	2,782,530	2,786,638	2,787,728	1.28E-05	37	0.103	0.021	Medtr6te012190	1	intergenic	4108	Reverse transcriptase family member	NA	NA	NA	NA	NA	NA
trichomes	3	12,603,809	12,602,836	12,603,414	2.00E-06	37	0.123	0.057	Medtr3g041720	1	intergenic	-395	Molybdopterin synthase catalytic subunit	9.004	14.772	14.681	19.66	7.689	10.455
FloweringDate	1	15,664,022	15,662,131	15,662,457	3.46E-07	38	0.236	0.103	Medtr1g061520	1	intergenic	-1565	Unknown protein	0.037	0	0	0	0	0
height3	2	29,608,923	29,608,475	29,608,965	8.79E-06	38	0.098	0.427	Medtr2g095770	1	coding	0	Unknown protein	0	0	0	0	0	0
nodules lower root	3	10,990,162	10,987,998	10,989,821	7.20E-06	38	0.13	0.048	Medtr3g034160	1	intergenic	-341	F-box/kelch-repeat protein	5.135	3.492	4.842	7.474	3.945	5.075
nodules upper root	2	15,854,024	15,849,373	15,855,359	9.23E-07	38	0.123	0.052	Medtr2g044600	1	intron	0	Transmembrane protein	9.913	6.786	4.228	6.944	3.981	7.735
occupancy lower root	3	26,157,577	26,152,234	26,155,223	1.10E-05	38	0.133690819	0.032	Medtr3g080980	1	intergenic	-2354	Lipase	0	0	0	0	0	0
occupancy upper root	5	13,883,871	13,882,005	13,882,631	9.33E-06	38	0.112	0.154	Medtr5g033200	1	intergenic	-1240	F-box/FBD/LRR-repeat protein	0	0	0	0	0	0
totalnod	7	2,861,939	2,861,645	2,862,090	1.32E-05	38	0.131	0.056	Medtr7g012050	1	intron	0	Unknown protein	0	0	0	0	0	0
trichomes	1	10,198,182	10,195,924	10,196,277	2.11E-06	38	0.159	0.032	Medtr1g038640	1	intergenic	-1905	Unknown protein	0	0	0.138	0	0	0
FloweringDate	7	27,296,145	27,291,563	27,295,768	3.57E-07	39	0.167	0.413	Medtr7g088530	1	intergenic	-377	D-mannose binding lectin family protein expressed	1.746	1.285	1.819	3.04	1.736	2.894
height3	2	18,249,540	18,249,623	18,254,076	9.09E-06	39	0.165	0.252	Medtr2g059060	1	intergenic	83	Unknown protein	12.395	5.85	10.164	5.443	9.769	14.574
nodules lower root	6	19,442,523	19,438,280	19,445,140	7.43E-06	39	0.103	0.025	Medtr6g083940	1	coding	0	STAM-binding protein	5.151	1.629	2.346	2.939	2.877	1.226
nodules upper root	5	40,326,058	40,326,999	40,328,711	9.54E-07	39	0.138	0.037	Medtr5g094660	1	intergenic	941	Cytochrome P450	0	0	39.828	0	0	0.066
occupancy lower root	6	10,390,771	10,388,232	10,391,182	1.12E-05	39	0.127018258	0.205	Medtr6g051830	1	coding	0	DNA repair and recombination protein PIF1	0.047	0	0	0	0	0
occupancy upper root	2	18,452,731	18,452,405	18,456,923	9.62E-06	39	0.099	0.029	Medtr2g059590	1	coding	0	Argonaute protein group	0	0.09	5.104	0.245	2.637	1.377
totalnod	1	5,908,530	5,908,839	5,909,096	1.32E-05	39	0.102	0.447	Medtr1g019230	1	intergenic	309	NAD(P)H-quinone oxidoreductase subunit 2 B	0	0	0	0	0.772	0
trichomes	1	19,194,414	19,192,917	19,193,795	2.64E-06	39	0.197	0.076	Medtr1g075560	1	intergenic	-619	Unknown protein	0	0	0	0	0	0
FloweringDate	7	26,737,566	26,734,934	26,738,361	3.59E-07	40	0.254	0.127	Medtr7g087400	1	intron	0	Protein TRANSPARENT TESTA	1.26	0	0.19	0.107	0	0
height3	4	44,004,972	44,006,246	44,007,410	9.66E-06	40	0.113	0.444	Medtr4g126900	1	intergenic	1274	Homeobox-leucine zipper protein	0.525	0.138	1.556	2.986	0	0.663
nodules lower root	3	3,612,891	3,614,655	3,615,204	7.73E-06	40	0.118	0.374	Medtr3g014710	1	intergenic	1764	CCP	6.694	0	0	0.073	0	0
nodules upper root	3	7,987,271	7,986,154	7,987,350	9.56E-07	40	0.188	0.032	Medtr3g027210	1	coding	0	BZIP-like protein	NA	NA	NA	NA	NA	NA
occupancy lower root	U	2,830,827	2,820,552	2,831,066	1.12E-05	40	0.148099393	0.05	AC159090_5	1	intron	0	Receptor-like kinase	0	0.183	0.147	0.124	0	0
occupancy upper root	2	13,524,247	13,520,852	13,526,762	9.63E-06	40	0.134	0.038	Medtr2g037140	1	intron	0	TMV resistance protein N	0.935	0.526	0.565	0.917	0.973	0.618
totalnod	1	28,736,409	28,734,050	28,735,285	1.33E-05	40	0.103	0.038	Medtr1g099250	1	intergenic	-1124	Receptor-like protein kinase	0	0	0	0	0	0
trichomes	5	33,801,415	33,800,692	33,802,571	2.65E-06	40	0.113	0.096	Medtr5g081260	1	intron	0	Sister chromatid cohesion 1 protein	0	0	0.115	0	0.199	0.115
FloweringDate	1	15,701,699	15,697,172	15,699,648	3.62E-07	41	0.145	0.155	Medtr1te061580	1	intergenic	-2051	Serine/threonine protein phosphatase 7 long form homolog	NA	NA	NA	NA	NA	NA
height3	2	26,919,100	26,919,932	26,923,204	9.97E-06	41	0.101	0.03	Medtr2g087160	1	intergenic	832	Unknown protein	0	0	0	0	0	0
nodules lower root	2	6,858,137	6,858,080	6,862,151	8.14E-06	41	0.101	0.308	Medtr2g020630	1	coding	0	Unknown protein	0.063	0	0	0	0	0
nodules upper root	2	16,877,692	16,870,748	16,878,267	9.58E-07	41	0.153	0.497	Medtr2g048490	1	coding	0	Unknown protein	0	0	0	0	0	0
occupancy lower root	5	33,053,864	33,055,245	33,056,957	1.19E-05	41	0.132137962	0.096	Medtr5g079670	1	intergenic	1381	Myb-like transcription factor	0	0.223	7.38	0	0.465	0.089
occupancy upper root	5	33,630,471	33,627,725	33,632,668	9.69E-06	41	0.101	0.048	Medtr5g080880	1	intron	0	Unknown protein	5.198	1.968	6.344	7.222	11.473	9.882
totalnod	8	10,347,611	10,345,970	10,347,638	1.36E-05	41	0.109	0.081	Medtr8te041320	1	coding	0	Reverse transcriptase	NA	NA	NA	NA	NA	NA
trichomes	5	6,415,147	6,416,793	6,418,982	2.89E-06	41	0.236	0.065	Medtr5g017980	1	intergenic	1646	Two-component response regulator ARR1	0	3.793	5.865	8.972	2.561	4.435
FloweringDate	7	27,190,799	27,186,373	27,190,229	3.75E-07	42	0.139	0.335	Medtr7g088310	1	intergenic	-570	Unknown protein	9.475	6.35	20.255	7.998	6.243	4.452
height3	4	14,822,698	14,822,085	14,822,294	1.06E-05	42	0.111	0.303	Medtr4g050430	1	intergenic	-404	Unknown protein	0	0	0	0	0	0
nodules lower root	4	42,562,362	42,562,417	42,563,149	8.45E-06	42	0.111	0.048	Medtr4te122910	1	intergenic	55	Unknown protein	NA	NA	NA	NA	NA	NA
nodules upper root	U	16,946,223	16,937,956	16,946,795	9.71E-07	42	0.12	0.05	CU571152_1012	1	coding	0	Unknown protein	26.181	11.478	16.307	24.377	19.514	24.584
occupancy lower root	2	2,149,810	2,149,688	2,153,511	1.20E-05	42	0.14530391	0.042	Medtr2g009700	1	intron	0	Unknown protein	0	0	0	0	0	0
occupancy upper root	5	13,318,518	13,313,603	13,319,298	9.90E-06	42	0.1	0.038	Medtr5g032050	1	intron	0	Protein SGT1 homolog	5.59	2.314	3.729	6.111	4.622	6.693
totalnod	2	22,056,890	22,055,712	22,057,135	1.46E-05	42	0.121	0.122	Medtr2g069260	1	intron	0	Unknown protein	0.413	0	0	0.489	0	0
trichomes	5	655,398	654,478	657,382	2.90E-06	42	0.153	0.021	Medtr5g006390	1	intron	0	Calmodulin protein kinase	28.143	11.994	20.311	16.469	21.232	22.912
FloweringDate	5	10,671,338	10,672,257	10,674,639	3.89E-07	43	0.153	0.035	Medtr5g026550	1	intergenic	919	Ankyrin repeat domain-containing protein	36.519	66.718	97.293	43.835	33.625	65.5
height3	5	101,876	99,039	100,032	1.11E-05	43	0.098	0.299	Medtr5g005230	1	intergenic	-1844	Unknown protein	0.234	0.307	0.412	1.016	2.131	0.574
nodules lower root	2	17,157,582	17,158,665	17,159,074	8.49E-06	43	0.164	0.432	Medtr2g049090	1	intergenic	1083	Cysteine-rich polycomb-like protein	0	0	0	0	0	0
nodules upper root	2	15,843,231	15,840,674	15,846,126	9.78E-07	43	0.125	0.056	Medtr2g044580	1	intron	0	Chaperone protein dnaJ	237.889	51.016	69.642	81.876	76.388	90.564
occupancy lower root	3	11,521,568	11,520,974	11,521,454	1.21E-05	43	0.097047194	0.028	Medtr3g035060	1	intergenic	-114	Unknown protein	0	0	0	0	0	0
occupancy upper root	8	16,805,559	16,801,665	16,807,251	1.01E-05	43	0.141	0.034	Medtr8g066790	1	intron	0	Unknown protein	0	0.239	0.386	1.296	0.498	1.535
totalnod	4	42,557,201	42,559,706	42,561,655	1.47E-05	43	0.094	0.024	Medtr4g122900	1	intergenic	2505	Unknown protein	212.136	91.712	209.527	176.28	155.857	235.316
trichomes	2	14,550,155	14,546,547	14,557,063	2.99E-06	43	0.12	0.041	Medtr2g039290	1	intron	0	Serine/threonine protein kinase PBS1	11.339	10.254	8.546	14.249	9.597	9.507
FloweringDate	7	27,191,764	27,191,830	27,192,036	3.91E-07	44	0.132	0.333	Medtr7g088320	1	intergenic	66	Unknown protein	0.435	0	0.806	0.773	0.595	0.458
height3	8	21,479,926	21,476,518	21,483,580	1.15E-05	44	0.105	0.34	Medtr8g077540	1	intron	0	ADP-ribosylation factor	15.375	6.458	13.768	25.249	11.017	10.241
nodules lower root	5	35,351,547	35,352,087	35,352,994	8.75E-06	44	0.13	0.036	Medtr5g084270	1	intergenic	540	Unknown protein	0	0	0.301	0.337	0.518	0
nodules upper root	7	6,675,627	6,670,395	6,677,676	1.02E-06	44	0.128	0.036	Medtr7g024860	1	intron	0	Transcription initiation factor TFIID subunit	13.934	5.47	9.779	14.087	11.072	14.153
occupancy lower root	3	25,574,415	25,565,195	25,578,535	1.22E-05	44	0.164209374	0.089	Medtr3g079860	1	intron	0	Endoribonuclease Dicer homolog 2b	18.086	0.02	0	0.072	0	0.032
occupancy upper root	5	36,096,566	36,098,170	36,102,286	1.02E-05	44	0.107	0.026	Medtr5g085870	1	intergenic	1604	UBA and UBX domain-containing protein	23.892	9.752	19.877	19.065	21.1	26.812
totalnod	7	18,931,752	18,927,139	18,929,188	1.47E-05	44	0.106	0.022	Medtr7te071920	1	intergenic	-2564	Unknown protein	NA	NA	NA	NA	NA	NA
trichomes	1	19,197,630	19,196,838	19,197,372	3.03E-06	44	0.134	0.084	Medtr1g075570	1	intergenic	-258	MADS-box transcription factor	0	0	0	0	0	0
FloweringDate	7	27,370,807	27,371,002	27,371,795	3.92E-07	45	0.185	0.107	Medtr7te088670	1	intergenic	195	Unknown protein	NA	NA	NA	NA	NA	NA
height3	5	30,469,135	30,469,034	30,469,821	1.17E-05	45	0.109	0.169	Medtr5g074110	1	intron	0	Unknown protein	0	0	0	0	0	0
nodules lower root	3	33,545,855	33,541,565	33,546,742	8.80E-06	45	0.114	0.06	Medtr3g096910	1	intron	0	Beta-galactosidase	1.444	1.699	1.238	5.219	1.406	4.32
nodules upper root	5	40,821,170	40,815,732	40,821,019	1.04E-06	45	0.165	0.062	Medtr5te095730	1	intergenic	-151	Gag-pol polyprotein	NA	NA	NA	NA	NA	NA
occupancy lower root	6	10,390,158	10,388,232	10,391,182	1.22E-05	45	0.168053394	0.436	Medtr6g051830	1	coding	0	DNA repair and recombination protein PIF1	0.047	0	0	0	0	0
occupancy upper root	5	23,805,662	23,801,374	23,808,565	1.04E-05	45	0.1	0.044	Medtr5g059260	1	intron	0	Growth regulator-related protein	7.017	8.625	31.413	5.628	20.291	13.314
totalnod	3	25,724,475	25,720,442	25,721,480	1.52E-05	45	0.101	0.021	Medtr3g080100	1	intergenic	-2995	Homeobox-leucine zipper-like protein	0.627	0.941	3.318	3.503	2.286	3.771
trichomes	U	13,600,544	13,607,715	13,610,601	3.22E-06	45	0.137	0.07	AC235487_48	1	intergenic	7171	2-phosphoglycerate kinase	8.068	3.281	7.752	13.391	8.798	9.919
FloweringDate	7	26,633,369	26,624,481	26,633,826	3.98E-07	46	0.195	0.088	Medtr7te087210	1	coding	0	Unknown protein	NA	NA	NA	NA	NA	NA
height3	5	22,203,613	22,200,291	22,201,994	1.19E-05	46	0.102	0.068	Medtr5g055210	2	intergenic	-6	Agenet domain-containing protein / bromo-adjacent homology (BAH) domain-containing protein-like protein	13.142	21.064	15.456	33.8	10.264	6.028
nodules lower root	U	1,529,881	1,524,793	1,528,560	9.02E-06	46	0.126	0.224	AC146721_1014	1	intergenic	-1321	Glycosyltransferase	24.68	22.03	23.552	0	31.266	33.016
nodules upper root	2	32,283,347	32,275,212	32,278,949	1.07E-06	46	0.155	0.059	Medtr2g100930	1	intergenic	-4398	Unknown protein	5.374	3.946	15.562	8.864	10.955	4.037
occupancy lower root	5	35,707,130	35,705,646	35,706,475	1.24E-05	46	0.13148698	0.04	Medtr5g085090	1	intergenic	-655	Unknown protein	0	0	0	0	0	0
occupancy upper root	4	1,034,536	1,034,957	1,036,169	1.07E-05	46	0.1	0.059	Medtr4te007020	1	intergenic	421	Non-LTR retrotransposon transposase	NA	NA	NA	NA	NA	NA
totalnod	5	10,357,749	10,356,920	10,358,730	1.53E-05	46	0.095	0.106	Medtr5g025960	2	coding	0	Rop guanine nucleotide exchange factor	0	0	0	0	0	0
trichomes	2	6,478,025	6,479,049	6,481,782	3.32E-06	46	0.161	0.066	Medtr2g019760	1	intergenic	1024	Unknown protein	0	0	0	0	0	0
FloweringDate	3	8,260,862	8,260,830	8,261,320	4.11E-07	47	0.147	0.052	Medtr3g027720	1	coding	0	Unknown protein	0	0	0	0	0	0
height3	5	22,203,613	22,200,291	22,203,607	1.19E-05	47	0.102	0.068	Medtr5g055210	1	intergenic	-6	Agenet domain-containing protein / bromo-adjacent homology (BAH) domain-containing protein-like protein	44.722	0	0	33.233	0	20.497
nodules lower root	2	25,608,052	25,609,103	25,613,208	9.28E-06	47	0.153	0.039	Medtr2te083960	1	intergenic	1051	Unknown protein	NA	NA	NA	NA	NA	NA
nodules upper root	5	40,326,272	40,326,999	40,328,711	1.17E-06	47	0.135	0.033	Medtr5g094660	1	intergenic	727	Cytochrome P450	0	0	39.828	0	0	0.066
occupancy lower root	8	21,486,135	21,486,011	21,486,368	1.26E-05	47	0.10073349	0.029	Medtr8g077550	1	intron	0	Unknown protein	0	0	0	0	0	0
occupancy upper root	4	23,097,333	23,097,094	23,097,351	1.07E-05	47	0.098	0.062	Medtr4g072590	1	coding	0	Auxin-induced protein 15A	0	2.541	1.592	0	0.784	0.905
totalnod	5	10,357,749	10,356,920	10,363,379	1.53E-05	47	0.095	0.106	Medtr5g025960	1	coding	0	Rop guanine nucleotide exchange factor	6.393	78.433	25.705	6.508	34.266	26.394
trichomes	7	143,798	143,377	146,510	3.47E-06	47	0.124	0.053	Medtr7te005100	1	coding	0	Retrovirus-related Pol polyprotein from transposon 17.6	NA	NA	NA	NA	NA	NA
FloweringDate	7	27,038,854	27,038,382	27,039,820	4.20E-07	48	0.143	0.086	Medtr7te088010	1	coding	0	Unknown protein	NA	NA	NA	NA	NA	NA
height3	2	29,608,796	29,608,475	29,608,965	1.19E-05	48	0.095	0.428	Medtr2g095770	1	coding	0	Unknown protein	0	0	0	0	0	0
nodules lower root	5	7,916,102	7,910,954	7,918,622	9.47E-06	48	0.114	0.306	Medtr5g021230	1	intron	0	(Dimethylallyl)adenosine tRNA methylthiotransferase miaB	2.906	17.302	5.812	3.973	9.481	14.058
nodules upper root	2	32,233,167	32,230,487	32,232,173	1.19E-06	48	0.158	0.048	Medtr2g100850	1	intergenic	-994	Clavaminate synthase-like protein	6.084	20.071	11.826	8.276	9.735	5.88
occupancy lower root	5	16,591,048	16,589,292	16,590,268	1.27E-05	48	0.105936399	0.457	Medtr5g038700	1	intergenic	-780	Unknown protein	0	0	0	0	0	0
occupancy upper root	5	17,414,947	17,414,706	17,416,114	1.08E-05	48	0.11	0.235	Medtr5te040590	1	coding	0	Transposon TX1 uncharacterized 149 kDa protein	NA	NA	NA	NA	NA	NA
totalnod	8	2,876,675	2,877,725	2,878,560	1.53E-05	48	0.101	0.414	Medtr8g013970	1	intergenic	1050	Unknown protein	0	0	0	0	0	0
trichomes	1	19,209,058	19,206,839	19,207,552	3.47E-06	48	0.108	0.06	Medtr1g075600	1	intergenic	-1506	MADS-box transcription factor	0	0	0	0	0	0
FloweringDate	7	26,759,074	26,757,398	26,760,261	4.41E-07	49	0.145	0.138	Medtr7g087430	1	intron	0	Protein TRANSPARENT TESTA	0	0.107	0.173	0.097	0	0.258
height3	2	33,685,694	33,683,648	33,686,689	1.22E-05	49	0.096	0.401	Medtr2g103570	1	intron	0	Signal peptidase complex catalytic subunit SEC11A	449.767	56.422	108.726	78.127	120.553	84.699
nodules lower root	5	8,471,546	8,469,563	8,470,383	9.47E-06	49	0.169	0.45	Medtr5g022210	1	intergenic	-1163	Chaperone protein dnaJ	3.046	24.593	10.517	5.173	1.78	2.599
nodules upper root	2	15,841,915	15,840,674	15,846,126	1.20E-06	49	0.124	0.053	Medtr2g044580	1	intron	0	Chaperone protein dnaJ	237.889	51.016	69.642	81.876	76.388	90.564
occupancy lower root	8	20,662,104	20,657,326	20,671,223	1.29E-05	49	0.176248931	0.034	Medtr8g076080	1	intron	0	Zinc finger CCCH domain-containing protein	3.792	3.294	2.824	3.858	4.67	6.459
occupancy upper root	5	33,630,468	33,627,725	33,632,668	1.09E-05	49	0.102	0.048	Medtr5g080880	1	intron	0	Unknown protein	5.198	1.968	6.344	7.222	11.473	9.882
totalnod	4	3,827,970	3,827,370	3,829,147	1.55E-05	49	0.104	0.148	Medtr4g015680	1	intron	0	Zinc finger and SCAN domain-containing protein	0.58	0.381	1.125	0.802	0.352	0
trichomes	1	19,347,123	19,348,219	19,350,543	3.50E-06	49	0.197	0.042	Medtr1g075860	1	intergenic	1096	Adipocyte plasma membrane-associated protein	0	0	0	0	0	0
FloweringDate	7	27,289,311	27,288,200	27,289,010	4.46E-07	50	0.141	0.127	Medtr7g088520	1	intergenic	-301	50S ribosomal protein	3.543	161.641	29.677	6.378	81.583	132.497
height3	2	33,685,694	33,685,350	33,686,689	1.22E-05	50	0.096	0.401	Medtr2g103570	2	intron	0	Signal peptidase complex catalytic subunit SEC11A	0	0	0	0	0	0
nodules lower root	2	6,858,328	6,858,080	6,862,151	9.69E-06	50	0.096	0.304	Medtr2g020630	1	coding	0	Unknown protein	0.063	0	0	0	0	0
nodules upper root	7	22,514,164	22,511,759	22,514,497	1.21E-06	50	0.116	0.286	Medtr7g079680	1	coding	0	Unknown protein	19.442	14.06	30.817	30.067	17.954	14.307
occupancy lower root	7	5,552,153	5,553,753	5,554,337	1.29E-05	50	0.127326221	0.091	Medtr7g022300	1	intergenic	1600	Unknown protein	NA	NA	NA	NA	NA	NA
occupancy upper root	5	30,870,811	30,869,401	30,870,545	1.12E-05	50	0.12	0.083	Medtr5g075020	2	intergenic	-258	LOB domain-containing protein	3.792	0	0.867	14.445	0	0.108
totalnod	4	42,561,507	42,559,706	42,561,655	1.56E-05	50	0.089	0.028	Medtr4g122900	1	3_UTR	0	Unknown protein	212.136	91.712	209.527	176.28	155.857	235.316
trichomes	1	19,193,559	19,192,917	19,193,795	3.51E-06	50	0.107	0.075	Medtr1g075560	1	intron	0	Unknown protein	0	0	0	0	0	0
FloweringDate	7	27,350,296	27,347,730	27,349,990	4.81E-07	51	0.129	0.481	Medtr7te088630	1	intergenic	-306	Unknown protein	NA	NA	NA	NA	NA	NA
height3	2	29,603,460	29,604,034	29,604,643	1.23E-05	51	0.121	0.444	Medtr2te095760	1	intergenic	574	Unknown protein	NA	NA	NA	NA	NA	NA
nodules lower root	4	9,359,202	9,355,281	9,357,920	9.82E-06	51	0.122	0.052	Medtr4g031160	1	intergenic	-1282	Pentatricopeptide repeat-containing protein	2.089	4.732	4.463	3.785	2.911	9.996
nodules upper root	5	40,326,268	40,326,999	40,328,711	1.25E-06	51	0.135	0.033	Medtr5g094660	1	intergenic	731	Cytochrome P450	0	0	39.828	0	0	0.066
occupancy lower root	8	19,784,550	19,784,795	19,787,416	1.31E-05	51	0.112145432	0.061	Medtr8g074050	1	intergenic	245	Leucoanthocyanidin dioxygenase	0	13.228	5.837	0	2.914	5.804
occupancy upper root	5	30,870,811	30,869,401	30,870,553	1.12E-05	51	0.12	0.083	Medtr5g075020	1	intergenic	-258	LOB domain-containing protein	0	0	0	0	0	0
totalnod	8	2,436,593	2,430,562	2,434,882	1.61E-05	51	0.139	0.211	Medtr8g012490	1	intergenic	-1711	Unknown protein	0	0	0.113	0	0	0
trichomes	6	2,287,512	2,283,561	2,288,270	3.53E-06	51	0.159	0.076	Medtr6g009450	1	intron	0	Unknown protein	7.593	0.738	7.585	10.992	4.099	8.134
FloweringDate	7	27,078,502	27,079,556	27,083,259	4.82E-07	52	0.144	0.088	Medtr7g088090	1	intergenic	1054	ABSCISIC ACID-INSENSITIVE 5-like protein	15.359	5.014	7.575	16.87	5.654	20.923
height3	1	27,261,869	27,262,399	27,265,561	1.23E-05	52	0.133	0.041	Medtr1g095340	1	intergenic	530	aarF domain-containing protein kinase	0.128	0	0	0	0.234	0
nodules lower root	8	10,347,611	10,345,970	10,347,638	9.97E-06	52	0.115	0.081	Medtr8te041320	1	coding	0	Reverse transcriptase	NA	NA	NA	NA	NA	NA
nodules upper root	8	14,899,900	14,899,981	14,901,359	1.25E-06	52	0.118	0.066	Medtr8g060720	1	intergenic	81	Unknown protein	0	0	0	0	0	0
occupancy lower root	8	20,643,327	20,641,401	20,643,157	1.34E-05	52	0.123865911	0.023	Medtr8g076050	1	intergenic	-170	Mechanosensitive ion channel domain-containing protein / MS ion channel domain-containing protein	0	0	0	0	0	0
occupancy upper root	T	7,529,306	7,529,194	7,529,816	1.12E-05	52	0.114	0.046	CX526919	1	coding	0	similar to UniRef100_UPI0001552D3C Cluster: PREDICTED: WD repeat domain 66; n=2; Mus musculus|Rep: PREDICTED: WD repeat domain 66 - Mus musculus, partial (3%)	NA	NA	NA	NA	NA	NA
totalnod	4	19,720,198	19,719,384	19,721,418	1.65E-05	52	0.107	0.029	Medtr4g063080	1	intron	0	Mitochondrial ATP synthase subunit	74.333	33.075	97.554	103.014	66.469	98.436
trichomes	1	19,347,121	19,348,219	19,350,543	3.54E-06	52	0.198	0.042	Medtr1g075860	1	intergenic	1098	Adipocyte plasma membrane-associated protein	0	0	0	0	0	0
FloweringDate	7	26,795,697	26,795,323	26,798,184	4.83E-07	53	0.147	0.098	Medtr7g087480	1	intron	0	FAR1-related protein	1.948	0.128	0.412	2.883	0.355	1.127
height3	3	14,033,075	14,032,201	14,032,656	1.25E-05	53	0.113	0.243	Medtr3g047580	1	intergenic	-419	F-box protein	0	0	0	0	0	0
nodules lower root	8	29,885,183	29,881,671	29,885,787	1.01E-05	53	0.134	0.043	Medtr8g102490	1	intron	0	Ceramide glucosyltransferase	0	0	0	0	0	0
nodules upper root	U	16,946,920	16,937,956	16,946,795	1.25E-06	53	0.125	0.044	CU571152_1012	1	intergenic	-125	Unknown protein	26.181	11.478	16.307	24.377	19.514	24.584
occupancy lower root	8	5,822,020	5,821,730	5,821,918	1.37E-05	53	0.099011777	0.054	Medtr8g022910	1	intergenic	-102	Unknown protein	0	0	0	0	0	0
occupancy upper root	5	23,802,375	23,801,374	23,808,565	1.13E-05	53	0.094	0.048	Medtr5g059260	1	intron	0	Growth regulator-related protein	7.017	8.625	31.413	5.628	20.291	13.314
totalnod	1	28,138,506	28,140,266	28,140,574	1.67E-05	53	0.098	0.025	Medtr1g098210	1	intergenic	1760	Unknown protein	0	0	0	0	0	0
trichomes	1	19,347,122	19,348,219	19,350,543	3.54E-06	53	0.198	0.042	Medtr1g075860	1	intergenic	1097	Adipocyte plasma membrane-associated protein	0	0	0	0	0	0
FloweringDate	7	27,393,360	27,382,410	27,393,679	5.08E-07	54	0.128	0.087	Medtr7g088700	1	intron	0	LCR/BET1	56.882	32.509	48.982	53.243	30.626	43.287
height3	U	5,677,132	5,676,923	5,677,225	1.25E-05	54	0.134	0.263	AC225530_30	1	coding	0	Unknown protein	0.361	0	0	0	0	0
nodules lower root	3	6,216,111	6,212,843	6,216,262	1.02E-05	54	0.147	0.028	Medtr3g022400	1	coding	0	NBS resistance protein	0.049	0.356	0.496	0.292	0.18	0.727
nodules upper root	3	16,384,361	16,381,668	16,383,890	1.26E-06	54	0.144	0.024	Medtr3g052140	1	intergenic	-471	Unknown protein	0	0	0	0	0	0
occupancy lower root	3	26,108,586	26,108,453	26,108,753	1.43E-05	54	0.131651979	0.069	Medtr3g080930	1	coding	0	Unknown protein	2.333	4.593	7.403	7.829	5.667	13.495
occupancy upper root	5	33,624,634	33,622,093	33,625,740	1.16E-05	54	0.113	0.081	Medtr5g080870	1	intron	0	Unknown protein	0	0	0.112	0	0	0
totalnod	5	30,720,822	30,720,702	30,721,367	1.67E-05	54	0.131	0.105	Medtr5g074630	1	intron	0	Unknown protein	0	0	0	0	0	0
trichomes	1	19,195,448	19,196,838	19,197,372	3.58E-06	54	0.176	0.086	Medtr1g075570	1	intergenic	1390	MADS-box transcription factor	0	0	0	0	0	0
FloweringDate	1	15,361,652	15,360,985	15,361,664	5.16E-07	55	0.136	0.037	Medtr1g059320	1	coding	0	Unknown protein	0	0	0	0	0	0
height3	2	19,585,933	19,580,998	19,587,883	1.28E-05	55	0.121	0.37	Medtr2g062470	1	intron	0	Unknown protein	4.248	0	0.974	0	0.28	0.054
nodules lower root	7	6,624,489	6,621,094	6,624,098	1.03E-05	55	0.131	0.066	Medtr7g024730	1	intergenic	-391	Unknown protein	5.028	0	0	0.322	0	0
nodules upper root	2	15,845,315	15,840,674	15,846,126	1.29E-06	55	0.118	0.05	Medtr2g044580	1	coding	0	Chaperone protein dnaJ	237.889	51.016	69.642	81.876	76.388	90.564
occupancy lower root	5	30,270,014	30,269,799	30,271,254	1.46E-05	55	0.10385907	0.285	Medtr5g073440	1	intron	0	Unknown protein	0	0	0	0	0	0
occupancy upper root	5	33,625,313	33,622,093	33,625,740	1.17E-05	55	0.131	0.117	Medtr5g080870	1	intron	0	Unknown protein	0	0	0.112	0	0	0
totalnod	2	6,569,028	6,563,234	6,567,987	1.68E-05	55	0.165	0.103	Medtr2g019990	1	intergenic	-1041	Protein kinase-like protein	41.082	14.274	51.432	41.751	33.118	33.293
trichomes	4	35,020,108	35,021,587	35,022,411	3.63E-06	55	0.13	0.031	Medtr4g101320	1	intergenic	1479	Unknown protein	0	0	0	0	0	0
FloweringDate	1	5,231,579	5,230,995	5,233,358	5.23E-07	56	0.134	0.045	Medtr1g017940	1	coding	0	F-box protein	17.411	8.52	12.448	7.616	11.937	11.421
height3	2	19,595,103	19,595,440	19,595,706	1.29E-05	56	0.13	0.358	Medtr2g062510	1	intergenic	337	Unknown protein	0	0	0.866	0	0	0
nodules lower root	4	46,240,499	46,238,149	46,240,349	1.05E-05	56	0.16	0.026	Medtr4g131330	1	intergenic	-150	ABC transporter family protein	21.18	11.385	14.65	11.148	12.617	11.102
nodules upper root	3	4,221,450	4,219,891	4,220,407	1.30E-06	56	0.165	0.036	Medtr3g015940	1	intergenic	-1043	CCP	27.217	0	0	0	0	0
occupancy lower root	2	16,930,111	16,933,060	16,933,417	1.46E-05	56	0.118991622	0.156	Medtr2g048570	1	intergenic	2949	Unknown protein	0	0	0	0	0	0
occupancy upper root	6	3,021,133	3,016,216	3,019,727	1.22E-05	56	0.099	0.055	Medtr6g012620	1	intergenic	-1406	Unknown protein	0	0	0.937	0	0.161	0
totalnod	2	6,569,028	6,564,714	6,567,987	1.68E-05	56	0.165	0.103	Medtr2g019990	2	intergenic	-1041	Serine/threonine protein kinase	10.761	7.627	11.657	0	18.001	6.332
trichomes	8	13,984,169	13,985,363	13,985,793	3.71E-06	56	0.157	0.02	Medtr8g058070	1	intergenic	1194	Unknown protein	0	0	0	0	0	0
FloweringDate	7	27,250,279	27,248,557	27,254,152	5.66E-07	57	0.153	0.086	Medtr7g088440	1	intron	0	Alpha-L-arabinofuranosidase	0	0	9.156	0	0.178	0
height3	4	4,544,919	4,544,991	4,545,407	1.29E-05	57	0.154	0.023	Medtr4g017420	1	intergenic	72	Unknown protein	0	0	0	0	0	0
nodules lower root	4	7,785,770	7,779,205	7,784,565	1.07E-05	57	0.182	0.023	Medtr4g026330	1	intergenic	-1205	Unknown protein	0	0	0	0	0	0
nodules upper root	2	15,845,420	15,840,674	15,846,126	1.30E-06	57	0.114	0.052	Medtr2g044580	1	coding	0	Chaperone protein dnaJ	237.889	51.016	69.642	81.876	76.388	90.564
occupancy lower root	5	40,323,912	40,323,424	40,323,627	1.51E-05	57	0.105811252	0.021	Medtr5g094650	1	intergenic	-285	Unknown protein	0	0	1.014	0	0	0
occupancy upper root	6	2,037,564	2,034,725	2,038,687	1.26E-05	57	0.147	0.103	Medtr6te009000	1	intron	0	LINE-1 reverse transcriptase homolog	NA	NA	NA	NA	NA	NA
totalnod	2	6,569,028	6,564,916	6,567,987	1.68E-05	57	0.165	0.103	Medtr2g019990	3	intergenic	-1041	Serine/threonine protein kinase	0	0	0	0	0	0
trichomes	4	5,885,397	5,885,114	5,895,840	3.93E-06	57	0.109	0.024	Medtr4g021510	1	intron	0	Serine carboxypeptidase family protein	0.074	0	0.039	0.132	0	0
FloweringDate	7	27,337,974	27,335,664	27,336,048	5.83E-07	58	0.167	0.083	Medtr7g088610	1	intergenic	-1926	Unknown protein	0	0	0	0	0	0
height3	2	19,595,127	19,595,440	19,595,706	1.37E-05	58	0.126	0.25	Medtr2g062510	1	intergenic	313	Unknown protein	0	0	0.866	0	0	0
nodules lower root	7	9,648,500	9,643,670	9,654,881	1.08E-05	58	0.141	0.021	Medtr7g032890	1	intron	0	Transcription factor GTE6	9.945	4.322	9.524	7.56	6.733	6.219
nodules upper root	7	37,458,779	37,458,441	37,458,764	1.34E-06	58	0.143	0.021	Medtr7te115060	1	intergenic	-15	Unknown protein	NA	NA	NA	NA	NA	NA
occupancy lower root	3	25,923,384	25,923,250	25,925,060	1.53E-05	58	0.113316317	0.046	Medtr3g080520	1	intron	0	Unknown protein	0	0	0	0	0	0
occupancy upper root	6	3,083,890	3,079,586	3,079,843	1.32E-05	58	0.117	0.024	Medtr6g012710	1	intergenic	-4047	Unknown protein	0	0	0	0	0	0
totalnod	5	35,716,469	35,717,125	35,717,310	1.73E-05	58	0.122	0.051	Medtr5g085110	1	intergenic	656	Unknown protein	0	0	0	0	0	0
trichomes	4	44,796,266	44,793,870	44,795,511	4.01E-06	58	0.189	0.093	Medtr4g128260	1	intergenic	-755	Mitochondrial chaperone BCS1	3.16	1.296	15.561	18.068	5.127	15.837
FloweringDate	7	24,855,698	24,856,003	24,856,353	5.84E-07	59	0.143	0.09	Medtr7g083850	1	intergenic	305	Unknown protein	0	0	0	0	0	0
height3	2	8,345,470	8,341,608	8,344,630	1.38E-05	59	0.12	0.138	Medtr2te026400	1	intergenic	-840	Unknown protein	NA	NA	NA	NA	NA	NA
nodules lower root	4	42,561,507	42,559,706	42,561,655	1.10E-05	59	0.092	0.028	Medtr4g122900	1	3_UTR	0	Unknown protein	212.136	91.712	209.527	176.28	155.857	235.316
nodules upper root	2	32,409,261	32,410,255	32,415,482	1.38E-06	59	0.115	0.087	Medtr2g101180	1	intergenic	994	Coatomer subunit delta-3	25.045	11.233	20.38	28.728	31.183	35.119
occupancy lower root	3	9,548,845	9,545,125	9,545,286	1.54E-05	59	0.121007764	0.079	Medtr3g031310	1	intergenic	-3559	Unknown protein	0	0	0	0	0	0
occupancy upper root	1	2,408,238	2,409,511	2,412,297	1.34E-05	59	0.186	0.094	Medtr1g011580	1	intergenic	1273	Gibberellin 3-beta-dioxygenase	7.674	0	0	5.247	0	0.166
totalnod	5	30,720,820	30,720,702	30,721,367	1.82E-05	59	0.102	0.097	Medtr5g074630	1	intron	0	Unknown protein	0	0	0	0	0	0
trichomes	8	27,447,465	27,449,372	27,455,667	4.22E-06	59	0.141	0.032	Medtr8g094940	1	intergenic	1907	Diacylglycerol kinase eta	4.59	2.683	7.261	4.613	2.178	3.245
FloweringDate	7	24,741,045	24,740,930	24,741,242	5.92E-07	60	0.141	0.109	Medtr7g083630	1	intron	0	Unknown protein	0	0	0	0	0	0
height3	2	33,690,259	33,689,550	33,692,359	1.38E-05	60	0.108	0.384	Medtr2g103590	1	intron	0	DCC family protein	49.744	40.622	25.312	19.588	12.098	17.395
nodules lower root	6	19,424,970	19,424,103	19,424,279	1.11E-05	60	0.108	0.022	Medtr6g083910	1	intergenic	-691	Unknown protein	0	0	0	0	0	0
nodules upper root	8	19,903,603	19,901,449	19,903,514	1.40E-06	60	0.12	0.046	Medtr8te074340	1	intergenic	-89	Mitochondrial protein	NA	NA	NA	NA	NA	NA
occupancy lower root	3	11,119,246	11,119,013	11,122,843	1.55E-05	60	0.12622669	0.031	Medtr3g034430	1	coding	0	Cc-nbs-lrr resistance protein	0.977	0	0	0.154	0	0
occupancy upper root	2	18,498,182	18,494,079	18,495,104	1.35E-05	60	0.111	0.036	Medtr2g059680	1	intergenic	-3078	Unknown protein	0	0	0	0	0	0
totalnod	4	5,461,084	5,454,565	5,457,931	1.83E-05	60	0.107	0.397	Medtr4g020620	2	intergenic	-2427	Unknown protein	2.039	0.462	2.208	1.251	1.604	2.566
trichomes	3	19,690,142	19,687,265	19,688,464	4.28E-06	60	0.133	0.032	Medtr3g062440	1	intergenic	-1678	Ethylene responsive transcription factor 2b	29.761	6.465	15.408	8.873	22.37	18.969
FloweringDate	7	27,534,326	27,523,776	27,538,775	6.79E-07	61	0.174	0.103	Medtr7g088950	1	intron	0	TMV resistance protein N	0.535	0.062	0	2.516	0.029	0.165
height3	2	19,583,855	19,580,998	19,587,883	1.43E-05	61	0.113	0.465	Medtr2g062470	1	intron	0	Unknown protein	4.248	0	0.974	0	0.28	0.054
nodules lower root	8	10,351,063	10,352,073	10,354,752	1.11E-05	61	0.119	0.024	Medtr8g041330	1	intergenic	1010	Choline/ethanolamine kinase	0	0	2.48	0	0.134	0
nodules upper root	2	32,280,355	32,275,212	32,278,949	1.41E-06	61	0.14	0.041	Medtr2g100930	1	intergenic	-1406	Unknown protein	5.374	3.946	15.562	8.864	10.955	4.037
occupancy lower root	4	25,876,165	25,875,873	25,878,326	1.56E-05	61	0.141938073	0.058	Medtr4g078600	1	intron	0	O-acyltransferase WSD1	0	5.102	3.197	0	1.049	7.418
occupancy upper root	4	14,415,302	14,411,567	14,415,278	1.35E-05	61	0.131	0.026	Medtr4g049480	1	intergenic	-24	Unknown protein	0.08	0	0	0	0	0.084
totalnod	4	5,461,084	5,454,565	5,458,657	1.83E-05	61	0.107	0.397	Medtr4g020620	1	intergenic	-2427	Unknown protein	0.395	0	0	0	0	0
trichomes	6	2,387,961	2,387,755	2,394,659	4.55E-06	61	0.105	0.028	Medtr6te009700	1	intron	0	Reverse transcriptase	NA	NA	NA	NA	NA	NA
FloweringDate	7	27,107,737	27,102,969	27,106,725	7.08E-07	62	0.186	0.123	Medtr7g088140	2	intergenic	-1012	RNA-binding protein	0	0	0	0	0	0
height3	2	33,023,987	33,023,986	33,024,730	1.47E-05	62	0.092	0.448	Medtr2g102420	1	coding	0	F-box/LRR-repeat protein	0	0	0	0	0	0
nodules lower root	5	33,161,583	33,164,512	33,166,279	1.12E-05	62	0.103	0.031	Medtr5g079890	1	intergenic	2929	Elicitor-responsive protein	0.79	0.444	0	0.936	0	0
nodules upper root	2	15,843,304	15,840,674	15,846,126	1.50E-06	62	0.122	0.052	Medtr2g044580	1	intron	0	Chaperone protein dnaJ	237.889	51.016	69.642	81.876	76.388	90.564
occupancy lower root	4	43,247,391	43,244,223	43,245,563	1.60E-05	62	0.181290732	0.03	Medtr4g124280	1	intergenic	-1828	Early nodulin-like protein	0	0	0	0	0.279	0
occupancy upper root	4	23,095,583	23,095,136	23,095,399	1.36E-05	62	0.097	0.071	Medtr4g072580	1	intergenic	-184	Auxin-induced protein-like protein	0	0.543	2.626	0	0	0
totalnod	1	5,909,258	5,908,839	5,909,096	1.84E-05	62	0.1	0.279	Medtr1g019230	1	intergenic	-162	NAD(P)H-quinone oxidoreductase subunit 2 B	0	0	0	0	0.772	0
trichomes	4	5,861,953	5,862,298	5,867,717	4.55E-06	62	0.19	0.025	Medtr4g021490	1	intergenic	345	Serine carboxypeptidase	0	0.563	2.118	0	2.475	1.579
FloweringDate	7	27,107,737	27,102,985	27,106,725	7.08E-07	63	0.186	0.123	Medtr7g088140	1	intergenic	-1012	RNA-binding protein	92.406	39.668	83.758	70.648	48.441	94.636
height3	8	17,183,689	17,181,184	17,186,848	1.48E-05	63	0.089	0.027	Medtr8g067420	1	intron	0	tRNA-dihydrouridine synthase 2-like protein	7.216	10.139	12.255	5.056	5.37	9.407
nodules lower root	6	19,329,224	19,326,543	19,332,072	1.13E-05	63	0.158	0.059	Medtr6g083730	1	intron	0	Unknown protein	0	0	0	0.235	0.181	0.052
nodules upper root	2	16,767,438	16,764,325	16,766,974	1.51E-06	63	0.143	0.047	Medtr2g048260	1	intergenic	-464	Unknown protein	0	0	0	0	0	0
occupancy lower root	3	9,698,763	9,702,347	9,702,619	1.62E-05	63	0.129458935	0.037	Medtr3g031620	1	intergenic	3584	Unknown protein	0	0	0	0	0	0
occupancy upper root	5	28,808,275	28,805,008	28,810,139	1.36E-05	63	0.101	0.026	Medtr5g070350	1	intron	0	5-dehydro-2-deoxygluconokinase	15.52	1.945	16.662	13.485	6.962	5.249
totalnod	U	11,623,257	11,622,052	11,624,025	1.87E-05	63	0.087	0.336	AC233676_27	1	coding	0	Protein tolB	0.822	0	0	11.422	0	0
trichomes	6	3,160,510	3,155,140	3,159,596	4.65E-06	63	0.104	0.023	Medtr6g012860	1	intergenic	-914	Vesicle transport v-SNARE	39.919	24.962	45.921	68.632	47.067	33.114
FloweringDate	7	27,099,917	27,099,500	27,099,874	7.15E-07	64	0.122	0.101	Medtr7g088130	1	intergenic	-43	Unknown protein	0	0	0	0	0	0
height3	8	31,256,672	31,255,766	31,259,795	1.48E-05	64	0.091	0.119	Medtr8g105330	1	intron	0	E3 ubiquitin-protein ligase	56.683	34.367	83.678	62.27	28.105	43.017
nodules lower root	4	42,557,201	42,559,706	42,561,655	1.14E-05	64	0.097	0.024	Medtr4g122900	1	intergenic	2505	Unknown protein	212.136	91.712	209.527	176.28	155.857	235.316
nodules upper root	2	29,670,463	29,668,929	29,671,001	1.53E-06	64	0.212	0.07	Medtr2te095910	1	coding	0	Retrovirus-related Pol polyprotein LINE-1	NA	NA	NA	NA	NA	NA
occupancy lower root	5	15,301,469	15,301,653	15,301,913	1.66E-05	64	0.131633178	0.479	Medtr5g036100	1	intergenic	184	Unknown protein	0.419	0	0	0	0.763	0
occupancy upper root	8	3,249,853	3,244,048	3,249,148	1.37E-05	64	0.104	0.393	Medtr8g014690	1	intergenic	-705	Receptor-like protein kinase	0.109	0	0	1.167	0	0
totalnod	2	6,856,666	6,849,670	6,856,827	1.90E-05	64	0.097	0.24	Medtr2g020620	1	coding	0	SQUAMOSA promoter binding protein	12.877	11.972	13.863	17.429	20.178	14.631
trichomes	7	12,897,999	12,899,485	12,903,420	4.73E-06	64	0.125	0.038	Medtr7te050610	1	intergenic	1486	Copia-like retroelement pol polyprotein	NA	NA	NA	NA	NA	NA
FloweringDate	3	31,244,273	31,243,204	31,244,380	7.36E-07	65	0.129	0.095	Medtr3g091690	1	coding	0	Unknown protein	0	0	0	0	0	0
height3	2	19,583,655	19,580,998	19,587,883	1.49E-05	65	0.104	0.45	Medtr2g062470	1	intron	0	Unknown protein	4.248	0	0.974	0	0.28	0.054
nodules lower root	4	7,794,292	7,790,937	7,791,828	1.14E-05	65	0.115	0.024	Medtr4g026350	1	intergenic	-2464	Unknown protein	0	0	0	0	0	0
nodules upper root	2	32,405,782	32,405,748	32,405,993	1.55E-06	65	0.14	0.076	Medtr2g101160	1	coding	0	Unknown protein	0	0	0	0	0	0
occupancy lower root	5	13,238,391	13,243,275	13,248,409	1.66E-05	65	0.117837022	0.327	Medtr5g031870	1	intergenic	4884	Cysteine-rich receptor-like protein kinase	14.23	1.014	20.126	14.501	7.235	3.016
occupancy upper root	3	22,651,980	22,651,899	22,652,924	1.37E-05	65	0.119	0.034	Medtr3te071290	1	intron	0	Unknown protein	NA	NA	NA	NA	NA	NA
totalnod	4	5,442,386	5,438,245	5,446,240	1.91E-05	65	0.11	0.09	Medtr4g020590	1	intron	0	NBS-LRR resistance protein	0.843	1.701	2.067	5.505	1.611	2.834
trichomes	2	14,470,690	14,469,444	14,471,659	4.88E-06	65	0.121	0.027	Medtr2g039140	1	coding	0	Unknown protein	0	0	0	0	0	0
FloweringDate	7	27,187,791	27,186,373	27,190,229	7.47E-07	66	0.127	0.082	Medtr7g088310	1	intron	0	Unknown protein	9.475	6.35	20.255	7.998	6.243	4.452
height3	1	12,404,935	12,405,063	12,409,895	1.51E-05	66	0.151	0.115	Medtr1te043060	1	intergenic	128	Unknown protein	NA	NA	NA	NA	NA	NA
nodules lower root	2	20,661,280	20,660,849	20,661,625	1.14E-05	66	0.097	0.317	Medtr2g064610	1	coding	0	Mitochondrial protein	0	0	0	0	0	0
nodules upper root	5	6,901,614	6,905,105	6,906,110	1.55E-06	66	0.178	0.024	Medtr5g019020	1	intergenic	3491	Unknown protein	0	0	0	0.162	0	0
occupancy lower root	7	27,534,844	27,523,776	27,538,775	1.68E-05	66	0.156302981	0.036	Medtr7g088950	1	intron	0	TMV resistance protein N	0.535	0.062	0	2.516	0.029	0.165
occupancy upper root	5	36,102,143	36,098,170	36,102,286	1.38E-05	66	0.092	0.028	Medtr5g085870	1	coding	0	UBA and UBX domain-containing protein	23.892	9.752	19.877	19.065	21.1	26.812
totalnod	8	4,138,076	4,134,508	4,138,876	1.92E-05	66	0.089	0.034	Medtr8g018400	1	intron	0	Eukaryotic initiation factor 4A	4.062	0.914	9.819	8.934	19.134	10.862
trichomes	1	20,738,279	20,740,323	20,743,528	4.92E-06	66	0.136	0.042	Medtr1g081330	1	intergenic	2044	With no lysine kinase	20.996	52.499	43.27	13.48	18.111	22.87
FloweringDate	7	27,192,335	27,191,830	27,192,036	7.52E-07	67	0.117	0.303	Medtr7g088320	1	intergenic	-299	Unknown protein	0.435	0	0.806	0.773	0.595	0.458
height3	2	33,025,537	33,026,286	33,032,835	1.53E-05	67	0.12	0.429	Medtr2g102430	1	intergenic	749	DNA repair protein XRCC1	6.322	4.451	5.714	7.352	4.398	7.133
nodules lower root	1	5,909,258	5,908,839	5,909,096	1.15E-05	67	0.104	0.279	Medtr1g019230	1	intergenic	-162	NAD(P)H-quinone oxidoreductase subunit 2 B	0	0	0	0	0.772	0
nodules upper root	8	16,697,298	16,699,044	16,699,301	1.59E-06	67	0.186	0.06	Medtr8g066560	1	intergenic	1746	Unknown protein	0	0	0	0	0	0
occupancy lower root	1	16,439,747	16,418,036	16,441,416	1.71E-05	67	0.186474945	0.299	Medtr1te064120	1	intron	0	Retrovirus-related Pol polyprotein from transposon TNT 1-94	NA	NA	NA	NA	NA	NA
occupancy upper root	5	25,364,188	25,361,925	25,364,514	1.38E-05	67	0.135	0.105	Medtr5te062920	1	intron	0	Unknown protein	NA	NA	NA	NA	NA	NA
totalnod	3	3,611,712	3,614,655	3,615,204	1.95E-05	67	0.142	0.074	Medtr3g014710	1	intergenic	2943	CCP	6.694	0	0	0.073	0	0
trichomes	4	43,336,450	43,336,069	43,337,021	4.92E-06	67	0.126	0.027	Medtr4g124360	2	intron	0	Protein TIFY 3B	0	0	0	0	0	0
FloweringDate	7	27,188,299	27,186,373	27,190,229	7.81E-07	68	0.118	0.354	Medtr7g088310	1	intron	0	Unknown protein	9.475	6.35	20.255	7.998	6.243	4.452
height3	2	19,593,955	19,592,523	19,592,848	1.59E-05	68	0.107	0.402	Medtr2g062500	1	intergenic	-1107	Unknown protein	0	0	0	0	0	0
nodules lower root	3	8,521,534	8,519,105	8,523,351	1.18E-05	68	0.18	0.162	Medtr3g028410	1	intron	0	Unknown protein	0	0	0	0	0	0
nodules upper root	1	22,567,716	22,566,777	22,572,214	1.61E-06	68	0.192	0.036	Medtr1g085350	1	intron	0	Mannan endo-1	0.317	0	0.839	0	1.542	0.056
occupancy lower root	3	32,565,837	32,562,926	32,565,674	1.73E-05	68	0.15965757	0.035	Medtr3g094970	1	intergenic	-163	Unknown protein	14.645	19.599	63.324	32.138	29.296	22.65
occupancy upper root	2	6,163,325	6,160,473	6,163,332	1.39E-05	68	0.201	0.066	Medtr2g019170	1	coding	0	Receptor-like protein kinase	0	0	0.5	0	0.369	0.639
totalnod	7	9,022,257	9,020,466	9,020,891	1.96E-05	68	0.097	0.032	Medtr7te031590	1	intergenic	-1366	Unknown protein	NA	NA	NA	NA	NA	NA
trichomes	4	43,336,450	43,336,069	43,338,346	4.92E-06	68	0.126	0.027	Medtr4g124360	1	intron	0	Protein TIFY 3B	13.486	44.808	47.362	13.851	66.415	27.481
FloweringDate	7	26,765,006	26,761,202	26,765,189	8.03E-07	69	0.147	0.122	Medtr7g087440	1	intron	0	ELMO domain-containing protein A	18.849	5.33	9.644	13.067	6.979	6.849
height3	3	6,479,589	6,475,944	6,479,842	1.60E-05	69	0.177	0.088	Medtr3te022820	1	coding	0	Transposon Ty1-BR Gag-Pol polyprotein	NA	NA	NA	NA	NA	NA
nodules lower root	2	6,856,671	6,849,670	6,856,827	1.21E-05	69	0.1	0.244	Medtr2g020620	1	coding	0	SQUAMOSA promoter binding protein	12.877	11.972	13.863	17.429	20.178	14.631
nodules upper root	2	15,843,156	15,840,674	15,846,126	1.61E-06	69	0.123	0.051	Medtr2g044580	1	intron	0	Chaperone protein dnaJ	237.889	51.016	69.642	81.876	76.388	90.564
occupancy lower root	5	582,239	578,036	582,514	1.80E-05	69	0.141045645	0.04	Medtr5te006210	1	intron	0	LINE-type retrotransposon LIb DNA complete sequence Insertion at the S14 site	NA	NA	NA	NA	NA	NA
occupancy upper root	5	14,830,783	14,830,509	14,832,009	1.40E-05	69	0.092	0.033	Medtr5g035070	1	coding	0	Unknown protein	1.96	3.43	8.216	4.385	10.316	9.315
totalnod	4	21,195,886	21,191,729	21,196,423	1.96E-05	69	0.091	0.047	Medtr4g066740	1	intron	0	PPPDE peptidase domain-containing protein	13.577	12.198	17.693	23.832	20.023	29.917
trichomes	1	12,553,284	12,556,031	12,559,787	4.99E-06	69	0.188	0.051	Medtr1g043390	1	intergenic	2747	Unknown protein	NA	NA	NA	NA	NA	NA
FloweringDate	7	27,058,554	27,053,966	27,057,463	8.09E-07	70	0.123	0.076	Medtr7g088040	1	intergenic	-1091	Unknown protein	15.457	18.513	15.837	18.421	23.056	18.694
height3	7	28,890,927	28,882,896	28,892,609	1.60E-05	70	0.092	0.065	Medtr7g091460	1	intron	0	Villin-2	35.031	21.415	54.614	55.212	45.976	52.904
nodules lower root	5	10,357,749	10,356,920	10,363,379	1.23E-05	70	0.096	0.106	Medtr5g025960	1	coding	0	Rop guanine nucleotide exchange factor	6.393	78.433	25.705	6.508	34.266	26.394
nodules upper root	8	14,904,068	14,905,925	14,907,083	1.68E-06	70	0.117	0.055	Medtr8g060730	1	intergenic	1857	F-box/LRR-repeat protein	0	0	0	0	0	0
occupancy lower root	8	5,841,194	5,842,946	5,852,279	1.81E-05	70	0.107780593	0.038	Medtr8g022980	1	intergenic	1752	Fiber protein Fb21	7.817	7.13	10.403	8.259	7.689	9.727
occupancy upper root	5	36,100,669	36,098,170	36,102,286	1.45E-05	70	0.096	0.03	Medtr5g085870	1	intron	0	UBA and UBX domain-containing protein	23.892	9.752	19.877	19.065	21.1	26.812
totalnod	5	7,751,726	7,751,771	7,752,013	1.96E-05	70	0.093	0.447	Medtr5g020880	1	intergenic	45	Unknown protein	0	0	0	0	0	0
trichomes	1	20,279,778	20,258,792	20,293,173	5.00E-06	70	0.127	0.055	Medtr1g080420	1	intron	0	Transcriptional regulator ATRX	14.643	12.48	14.593	17.717	11.317	20.289
FloweringDate	7	27,211,927	27,212,713	27,216,322	8.24E-07	71	0.124	0.081	Medtr7g088360	1	intergenic	786	Palmitoyltransferase PFA4	0.078	0	6.672	0	0.284	0
height3	7	4,123,824	4,120,226	4,124,986	1.61E-05	71	0.134	0.102	Medtr7g016460	1	intron	0	F-box/LRR-repeat protein	0.07	0	0	0	0	0
nodules lower root	5	10,357,749	10,356,920	10,358,730	1.23E-05	71	0.096	0.106	Medtr5g025960	2	coding	0	Rop guanine nucleotide exchange factor	0	0	0	0	0	0
nodules upper root	4	5,978,843	5,976,588	5,978,047	1.69E-06	71	0.178	0.178	Medtr4g021670	1	intergenic	-796	Mitochondrial import inner membrane translocase subunit Tim9	0	0	0	0	0	0
occupancy lower root	5	7,916,102	7,910,954	7,918,622	1.85E-05	71	0.113021165	0.306	Medtr5g021230	1	intron	0	(Dimethylallyl)adenosine tRNA methylthiotransferase miaB	2.906	17.302	5.812	3.973	9.481	14.058
occupancy upper root	2	18,452,785	18,452,405	18,456,923	1.48E-05	71	0.092	0.028	Medtr2g059590	1	coding	0	Argonaute protein group	0	0.09	5.104	0.245	2.637	1.377
totalnod	5	40,305,655	40,303,968	40,305,300	1.96E-05	71	0.182	0.318	Medtr5g094600	1	intergenic	-355	Unknown protein	0	75.961	10.63	1.344	1.772	6.82
trichomes	3	10,894,069	10,894,409	10,894,876	5.06E-06	71	0.129	0.026	Medtr3g033925	1	intergenic	340	CCP	NA	NA	NA	NA	NA	NA
FloweringDate	7	26,777,378	26,768,114	26,778,159	8.25E-07	72	0.127	0.452	Medtr7g087450	1	intron	0	Regulation of nuclear pre-mRNA domain-containing protein 1B	17.935	7.41	12.723	17.332	12.737	10.55
height3	7	26,759,073	26,757,398	26,760,261	1.61E-05	72	0.104	0.063	Medtr7g087430	1	intron	0	Protein TRANSPARENT TESTA	0	0.107	0.173	0.097	0	0.258
nodules lower root	7	18,931,752	18,927,139	18,929,188	1.24E-05	72	0.11	0.022	Medtr7te071920	1	intergenic	-2564	Unknown protein	NA	NA	NA	NA	NA	NA
nodules upper root	5	40,318,392	40,319,837	40,322,609	1.71E-06	72	0.194	0.044	Medtr5g094640	1	intergenic	1445	Cytochrome P450 71D10	0	0	0	0	0	0
occupancy lower root	7	29,892,277	29,888,042	29,891,655	1.87E-05	72	0.107354199	0.079	Medtr7g093500	1	intergenic	-622	Activator of 90 kDa heat shock protein ATPase homolog	60.845	48.551	71.082	83.222	60.521	120.733
occupancy upper root	7	22,578,339	22,570,527	22,577,391	1.51E-05	72	0.223	0.027	Medtr7g079840	1	intergenic	-948	Zinc finger CCCH domain-containing protein	60.143	97.254	35.647	50.622	41.886	28.906
totalnod	8	29,885,183	29,881,671	29,885,787	1.97E-05	72	0.119	0.043	Medtr8g102490	1	intron	0	Ceramide glucosyltransferase	0	0	0	0	0	0
trichomes	7	27,786,444	27,787,498	27,789,247	5.09E-06	72	0.126	0.022	Medtr7g089400	1	intergenic	1054	Transcription factor bHLH106	1.912	0.982	4.837	7.091	4.393	6.646
FloweringDate	7	15,767,887	15,766,830	15,767,575	8.27E-07	73	0.206	0.059	Medtr7g059860	1	intergenic	-312	Unknown protein	NA	NA	NA	NA	NA	NA
height3	2	29,608,869	29,608,475	29,608,965	1.67E-05	73	0.098	0.421	Medtr2g095770	1	intron	0	Unknown protein	0	0	0	0	0	0
nodules lower root	2	6,859,960	6,858,080	6,862,151	1.24E-05	73	0.129	0.292	Medtr2g020630	1	intron	0	Unknown protein	0.063	0	0	0	0	0
nodules upper root	7	11,936,147	11,935,810	11,936,124	1.73E-06	73	0.14	0.037	Medtr7g045850	1	intergenic	-23	Unknown protein	NA	NA	NA	NA	NA	NA
occupancy lower root	6	11,213,209	11,213,180	11,214,462	1.89E-05	73	0.091813256	0.023	Medtr6te054990	1	coding	0	Retrovirus-related Pol polyprotein from transposon TNT 1-94	NA	NA	NA	NA	NA	NA
occupancy upper root	5	30,914,302	30,910,693	30,913,808	1.55E-05	73	0.113	0.08	Medtr5g075120	1	intergenic	-494	Cell wall invertase II beta-furanofructosidase	0	0	0	0	0	0
totalnod	3	9,146,889	9,139,447	9,141,614	1.98E-05	73	0.13	0.041	Medtr3te030650	1	intergenic	-5275	LINE-1 reverse transcriptase homolog	NA	NA	NA	NA	NA	NA
trichomes	7	20,702,673	20,703,127	20,708,399	5.11E-06	73	0.154	0.031	Medtr7g075890	1	intergenic	454	Xylem serine proteinase	1.223	1.003	0.687	8.28	0.835	1.487
FloweringDate	4	23,958,714	23,954,216	23,960,473	8.57E-07	74	0.124	0.029	Medtr4te075000	1	coding	0	Transposon Ty1-A Gag-Pol polyprotein	NA	NA	NA	NA	NA	NA
height3	2	32,167,974	32,165,599	32,168,363	1.67E-05	74	0.116	0.383	Medtr2te100730	1	intron	0	Mitochondrial protein	NA	NA	NA	NA	NA	NA
nodules lower root	7	9,022,257	9,020,466	9,020,891	1.25E-05	74	0.102	0.032	Medtr7te031590	1	intergenic	-1366	Unknown protein	NA	NA	NA	NA	NA	NA
nodules upper root	8	11,791,988	11,787,074	11,791,169	1.79E-06	74	0.126	0.021	Medtr8g045470	1	intergenic	-819	Retinoblastoma-binding protein	0	0	0.071	0	0	0
occupancy lower root	2	4,668,332	4,660,683	4,667,350	1.98E-05	74	0.103943343	0.022	Medtr2g015010	1	intergenic	-982	Unknown protein	9.137	13.692	9.744	10.19	21.5	22.742
occupancy upper root	5	36,113,484	36,112,218	36,113,164	1.56E-05	74	0.125	0.086	Medtr5te085890	1	intergenic	-320	Reverse transcriptase family member	NA	NA	NA	NA	NA	NA
totalnod	3	39,084,070	39,079,804	39,083,184	1.98E-05	74	0.105	0.022	Medtr3g109040	1	intergenic	-886	Unknown protein	3.553	5.412	10.717	5.195	11.347	13.839
trichomes	2	3,481,196	3,479,403	3,480,592	5.12E-06	74	0.121	0.021	Medtr2g012790	1	intergenic	-604	Kelch-like protein	2.974	0	0.185	3.419	0	0.092
FloweringDate	7	27,373,356	27,373,032	27,374,898	8.72E-07	75	0.119	0.103	Medtr7g088680	1	coding	0	Nascent polypeptide-associated complex subunit alpha-like protein	187.483	67.854	186.356	288.639	416.818	474.953
height3	2	34,173,883	34,168,140	34,169,156	1.68E-05	75	0.115	0.077	Medtr2g104620	1	intergenic	-4727	Unknown protein	0	0	0	0	0	0
nodules lower root	5	34,446,507	34,445,456	34,446,166	1.27E-05	75	0.097	0.025	Medtr5g082500	1	intergenic	-341	NAD(P)H-quinone oxidoreductase subunit J	0	0	0	0	0	0
nodules upper root	8	19,450,673	19,451,217	19,451,495	1.82E-06	75	0.126	0.028	Medtr8g073390	1	intergenic	544	Unknown protein	0	0	0	0	0	0
occupancy lower root	5	30,272,893	30,274,154	30,276,420	1.99E-05	75	0.109881129	0.197	Medtr5g073450	1	intergenic	1261	Exocyst complex component	14.418	12.269	19.82	27.52	13.334	18.317
occupancy upper root	U	13,871,482	13,867,387	13,872,539	1.56E-05	75	0.198	0.057	AC235662_20	1	intron	0	Unknown protein	NA	NA	NA	NA	NA	NA
totalnod	4	5,455,043	5,454,565	5,457,931	1.99E-05	75	0.095	0.17	Medtr4g020620	2	coding	0	Unknown protein	2.039	0.462	2.208	1.251	1.604	2.566
trichomes	7	4,865,636	4,859,795	4,866,101	5.30E-06	75	0.112	0.02	Medtr7g020800	1	intron	0	Protein YIF1B-B	22.206	19.872	24.998	29.785	30.647	22.469
FloweringDate	7	27,373,356	27,373,315	27,374,898	8.72E-07	76	0.119	0.103	Medtr7g088680	2	coding	0	Nascent polypeptide-associated complex subunit alpha-like protein	0	0	0	18.515	0	0
height3	5	27,426,056	27,424,817	27,425,368	1.71E-05	76	0.12	0.256	Medtr5g067230	1	intergenic	-688	Unknown protein	0	0	0	0	0	0
nodules lower root	7	12,177,446	12,176,327	12,176,837	1.27E-05	76	0.134	0.066	Medtr7te046340	1	intergenic	-609	Unknown protein	NA	NA	NA	NA	NA	NA
nodules upper root	2	32,226,998	32,220,082	32,228,092	1.84E-06	76	0.137	0.055	Medtr2g100830	1	intron	0	SKP1-like protein	0	0	0	0	0	0
occupancy lower root	7	6,791,313	6,790,024	6,793,699	2.00E-05	76	0.165550646	0.121	Medtr7g025140	1	intron	0	Unknown protein	0	0	0	0	0	0
occupancy upper root	4	23,095,393	23,095,136	23,095,399	1.60E-05	76	0.094	0.062	Medtr4g072580	1	coding	0	Auxin-induced protein-like protein	0	0.543	2.626	0	0	0
totalnod	4	5,455,043	5,454,565	5,458,657	1.99E-05	76	0.095	0.17	Medtr4g020620	1	coding	0	Unknown protein	0.395	0	0	0	0	0
trichomes	3	21,746,167	21,742,466	21,745,544	5.34E-06	76	0.108	0.02	Medtr3g069440	1	intergenic	-623	Peptide transporter PTR3-A	0.426	0.28	0	0	0	0
FloweringDate	7	24,855,809	24,856,003	24,856,353	8.76E-07	77	0.137	0.061	Medtr7g083850	1	intergenic	194	Unknown protein	0	0	0	0	0	0
height3	4	14,832,938	14,830,625	14,830,967	1.72E-05	77	0.122	0.35	Medtr4g050460	1	intergenic	-1971	Unknown protein	0.419	0.549	0	1.487	0	0
nodules lower root	8	10,758,314	10,759,666	10,760,800	1.28E-05	77	0.156	0.025	Medtr8g042310	1	intergenic	1352	Unknown protein	0	0	0	0	0	0
nodules upper root	U	954,894	954,361	954,600	1.86E-06	77	0.152	0.021	AC145328_28	1	intergenic	-294	Gag-pro	NA	NA	NA	NA	NA	NA
occupancy lower root	8	19,724,390	19,719,691	19,725,123	2.00E-05	77	0.09678556	0.024	Medtr8g073920	1	intron	0	Ubiquilin-1	65.388	43.338	70.102	60.725	72.342	61.847
occupancy upper root	4	23,004,436	22,998,853	23,002,287	1.62E-05	77	0.095	0.065	Medtr4g072210	3	intergenic	-1163	YEATS domain-containing protein	0	0	0	0	0	0
totalnod	5	41,128,892	41,125,832	41,129,100	2.01E-05	77	0.158	0.343	Medtr5g096430	1	intron	0	Heat shock protein	28.932	16.49	22.501	39.369	37.589	91.523
trichomes	8	27,529,371	27,526,457	27,529,059	5.44E-06	77	0.101	0.029	Medtr8g095040	1	intergenic	-312	Ammonium transporter 3 member	4.699	0.171	0.276	4.02	0.357	0.686
FloweringDate	7	27,202,314	27,201,289	27,205,785	8.79E-07	78	0.115	0.127	Medtr7g088350	1	intron	0	Palmitoyltransferase AKR1	6.198	2.554	7.943	6.751	9.149	10.325
height3	2	19,586,739	19,580,998	19,587,883	1.79E-05	78	0.091	0.479	Medtr2g062470	1	intron	0	Unknown protein	4.248	0	0.974	0	0.28	0.054
nodules lower root	2	31,486,257	31,487,071	31,487,226	1.30E-05	78	0.139	0.066	Medtr2g099460	1	intergenic	814	Unknown protein	0	0	0	0	0	0
nodules upper root	2	31,875,032	31,871,508	31,874,787	1.93E-06	78	0.134	0.026	Medtr2te100190	1	intergenic	-245	Mutator-like transposase	NA	NA	NA	NA	NA	NA
occupancy lower root	8	19,724,390	19,720,979	19,725,123	2.00E-05	78	0.09678556	0.024	Medtr8g073920	2	intron	0	Ubiquilin-1	5.314	0	0	3.593	0	0
occupancy upper root	4	23,004,436	22,998,853	23,003,273	1.62E-05	78	0.095	0.065	Medtr4g072210	1	intergenic	-1163	YEATS domain-containing protein	7.026	6.34	9.83	12.481	9.199	12.93
totalnod	2	14,555,139	14,546,547	14,557,063	2.02E-05	78	0.089	0.023	Medtr2g039290	1	intron	0	Serine/threonine protein kinase PBS1	11.339	10.254	8.546	14.249	9.597	9.507
trichomes	8	27,544,319	27,542,511	27,552,814	5.45E-06	78	0.108	0.03	Medtr8g095060	1	intron	0	Magnesium transporter NIPA2	5.389	2.358	11.4	16.033	8.182	7.895
FloweringDate	7	26,780,316	26,781,406	26,784,576	8.82E-07	79	0.174	0.122	Medtr7g087460	1	intergenic	1090	Transcription elongation factor SPT6	0	0	0.052	0	0	0
height3	2	19,586,588	19,580,998	19,587,883	1.80E-05	79	0.088	0.363	Medtr2g062470	1	intron	0	Unknown protein	4.248	0	0.974	0	0.28	0.054
nodules lower root	4	26,565,474	26,557,086	26,563,642	1.32E-05	79	0.125	0.024	Medtr4g079860	1	intergenic	-1832	Phosphoenolpyruvate carboxylase	3.336	1.074	5.678	1.996	10.315	5.038
nodules upper root	8	14,898,651	14,898,906	14,899,615	1.94E-06	79	0.139	0.07	Medtr8g060710	1	intergenic	255	Unknown protein	0	0	0	0	0	0.274
occupancy lower root	6	9,937,612	9,936,849	9,937,932	2.05E-05	79	0.131474997	0.03	Medtr6g046960	1	coding	0	Unknown protein	1.467	0.866	2.249	1.042	0.935	0.617
occupancy upper root	4	23,004,436	22,998,853	23,003,273	1.62E-05	79	0.095	0.065	Medtr4g072210	2	intergenic	-1163	YEATS domain-containing protein	0	0	0	0	0	0
totalnod	4	9,377,034	9,376,814	9,377,198	2.05E-05	79	0.136	0.085	Medtr4g031200	1	coding	0	Unknown protein	0	0	0	0	0	0
trichomes	6	2,317,449	2,316,864	2,318,021	5.56E-06	79	0.111	0.043	Medtr6g009530	1	intron	0	Unknown protein	0	0	0	0	0	0
FloweringDate	7	27,224,016	27,223,994	27,224,501	8.87E-07	80	0.117	0.078	Medtr7te088380	1	intron	0	Unknown protein	NA	NA	NA	NA	NA	NA
height3	6	627,368	625,345	629,167	1.81E-05	80	0.088	0.061	Medtr6g005920	1	intron	0	Coatomer subunit beta'-1	0	0	0.091	0	0	0
nodules lower root	2	19,493,533	19,486,694	19,494,693	1.33E-05	80	0.091	0.151	Medtr2g062270	1	intron	0	MFS-type transporter	4.26	7.368	10.602	6.529	3.926	3.057
nodules upper root	2	15,841,783	15,840,674	15,846,126	1.97E-06	80	0.115	0.053	Medtr2g044580	1	intron	0	Chaperone protein dnaJ	237.889	51.016	69.642	81.876	76.388	90.564
occupancy lower root	7	6,721,219	6,718,039	6,720,977	2.05E-05	80	0.103305149	0.083	Medtr7g024940	1	intergenic	-242	Unknown protein	0	0	0	0	0	0
occupancy upper root	4	1,018,514	1,019,326	1,019,703	1.68E-05	80	0.099	0.055	Medtr4g006980	1	intergenic	812	Unknown protein	0	0	0	0	0	0.304
totalnod	1	18,316,523	18,316,021	18,317,458	2.06E-05	80	0.132	0.021	Medtr1g072760	1	intron	0	Unknown protein	0	0	0	0	0	0
trichomes	1	19,193,983	19,192,917	19,193,795	5.63E-06	80	0.124	0.08	Medtr1g075560	1	intergenic	-188	Unknown protein	0	0	0	0	0	0
FloweringDate	7	27,195,285	27,194,350	27,195,894	8.91E-07	81	0.118	0.071	Medtr7g088330	1	coding	0	Cytochrome P450	0.29	8.221	13.004	0.343	6.445	5.062
height3	3	28,231,593	28,227,275	28,230,874	1.83E-05	81	0.115	0.041	Medtr3g086100	1	intergenic	-719	Response regulator	6.868	1.079	3.223	12.774	0.969	2.289
nodules lower root	4	5,442,386	5,438,245	5,446,240	1.34E-05	81	0.113	0.09	Medtr4g020590	1	intron	0	NBS-LRR resistance protein	0.843	1.701	2.067	5.505	1.611	2.834
nodules upper root	5	42,419,608	42,416,542	42,417,550	1.99E-06	81	0.143	0.029	Medtr5g099130	3	intergenic	-1518	Protein kinase 2B	0	11.322	0	22.569	0	0
occupancy lower root	2	4,667,746	4,660,683	4,667,350	2.09E-05	81	0.119492006	0.024	Medtr2g015010	1	intergenic	-396	Unknown protein	9.137	13.692	9.744	10.19	21.5	22.742
occupancy upper root	1	17,036,352	17,033,918	17,038,171	1.74E-05	81	0.119	0.023	Medtr1te068670	1	coding	0	LINE-type retrotransposon LIb DNA complete sequence Insertion at the S14 site	NA	NA	NA	NA	NA	NA
totalnod	5	9,802,570	9,806,177	9,806,520	2.09E-05	81	0.133	0.306	Medtr5g024890	1	intergenic	3607	Transaldolase	0	0	0	0	1.293	0
trichomes	1	19,196,999	19,196,838	19,197,372	5.80E-06	81	0.106	0.057	Medtr1g075570	1	coding	0	MADS-box transcription factor	0	0	0	0	0	0
FloweringDate	7	27,217,135	27,212,713	27,216,322	8.96E-07	82	0.13	0.155	Medtr7g088360	1	intergenic	-813	Palmitoyltransferase PFA4	0.078	0	6.672	0	0.284	0
height3	7	1,111,815	1,105,697	1,107,677	1.84E-05	82	0.106	0.049	Medtr7te006830	1	intergenic	-4138	Helicase-like protein	NA	NA	NA	NA	NA	NA
nodules lower root	U	1,529,689	1,524,793	1,528,560	1.34E-05	82	0.122	0.226	AC146721_1014	1	intergenic	-1129	Glycosyltransferase	24.68	22.03	23.552	0	31.266	33.016
nodules upper root	5	42,419,608	42,416,542	42,418,090	1.99E-06	82	0.143	0.029	Medtr5g099130	1	intergenic	-1518	Protein kinase 2B	15.416	0	29.218	0	19.065	12.647
occupancy lower root	1	20,726,020	20,727,237	20,728,369	2.13E-05	82	0.157100545	0.031	Medtr1g081310	1	intergenic	1217	Unknown protein	0	0	0	0	0	0
occupancy upper root	5	20,328,970	20,329,210	20,329,497	1.76E-05	82	0.132	0.05	Medtr5g047360	1	intergenic	240	Unknown protein	0	0	0	0	0	0
totalnod	2	14,555,093	14,546,547	14,557,063	2.13E-05	82	0.088	0.024	Medtr2g039290	1	intron	0	Serine/threonine protein kinase PBS1	11.339	10.254	8.546	14.249	9.597	9.507
trichomes	1	19,196,824	19,196,838	19,197,372	5.88E-06	82	0.124	0.046	Medtr1g075570	1	intergenic	14	MADS-box transcription factor	0	0	0	0	0	0
FloweringDate	7	27,188,207	27,186,373	27,190,229	8.97E-07	83	0.123	0.377	Medtr7g088310	1	intron	0	Unknown protein	9.475	6.35	20.255	7.998	6.243	4.452
height3	6	619,277	618,466	619,187	1.84E-05	83	0.111	0.101	Medtr6g005900	1	intergenic	-90	Unknown protein	0	0	0	0	0	0
nodules lower root	1	29,653,474	29,650,803	29,651,024	1.35E-05	83	0.208	0.036	Medtr1g101140	1	intergenic	-2450	Unknown protein	0	0	0	0	0	0
nodules upper root	5	42,419,608	42,416,542	42,418,090	1.99E-06	83	0.143	0.029	Medtr5g099130	2	intergenic	-1518	Protein kinase 2B	0	0	0	0	0	4.957
occupancy lower root	8	9,805,169	9,804,105	9,806,875	2.14E-05	83	0.121328419	0.391	Medtr8g039930	1	intron	0	Resistance protein	1.009	0.901	0.512	0.478	0.515	0.382
occupancy upper root	8	17,848,224	17,849,287	17,853,219	1.77E-05	83	0.148	0.039	Medtr8te069060	1	intergenic	1063	Copia-like retroelement pol polyprotein	NA	NA	NA	NA	NA	NA
totalnod	U	3,715,414	3,715,497	3,718,393	2.14E-05	83	0.138	0.063	AC225458_36	1	intergenic	83	Unknown protein	0	0	0	0	0	0
trichomes	2	3,481,211	3,479,403	3,480,592	5.98E-06	83	0.116	0.021	Medtr2g012790	1	intergenic	-619	Kelch-like protein	2.974	0	0.185	3.419	0	0.092
FloweringDate	7	27,188,657	27,186,373	27,190,229	9.05E-07	84	0.125	0.368	Medtr7g088310	1	intron	0	Unknown protein	9.475	6.35	20.255	7.998	6.243	4.452
height3	2	32,541,516	32,540,875	32,543,102	1.86E-05	84	0.116	0.241	Medtr2g101430	1	intron	0	Unknown protein	6.94	253.71	65.072	5.22	72.274	127.634
nodules lower root	3	19,279,428	19,279,779	19,281,441	1.36E-05	84	0.159	0.04	Medtr3g061960	1	intergenic	351	Unknown protein	0	0	0	0	0	0
nodules upper root	4	5,985,849	5,984,637	5,985,907	2.06E-06	84	0.19	0.021	Medtr4te021680	1	coding	0	Retrovirus-related Pol polyprotein from transposon TNT 1-94	NA	NA	NA	NA	NA	NA
occupancy lower root	3	9,547,992	9,545,125	9,545,286	2.15E-05	84	0.138262823	0.063	Medtr3g031310	1	intergenic	-2706	Unknown protein	0	0	0	0	0	0
occupancy upper root	5	28,956,532	28,955,161	28,957,501	1.80E-05	84	0.145	0.28	Medtr5g070700	1	intron	0	Cytochrome P450	0	0.465	11.3	0	3.656	1.862
totalnod	3	33,545,727	33,541,565	33,546,742	2.15E-05	84	0.102	0.066	Medtr3g096910	1	intron	0	Beta-galactosidase	1.444	1.699	1.238	5.219	1.406	4.32
trichomes	7	37,236,670	37,234,158	37,236,449	6.15E-06	84	0.102	0.139	Medtr7g114520	1	intergenic	-221	Alcohol acetyltransferase	0.124	14.406	7.214	0.073	0.226	0.783
FloweringDate	7	26,802,445	26,799,155	26,804,231	9.06E-07	85	0.116	0.079	Medtr7g087490	1	coding	0	Unknown protein	0	0	5.929	19.295	0	0
height3	4	14,776,199	14,774,744	14,775,031	1.88E-05	85	0.107	0.366	Medtr4g050320	1	intergenic	-1168	Unknown protein	NA	NA	NA	NA	NA	NA
nodules lower root	7	37,129,037	37,128,268	37,133,622	1.36E-05	85	0.119	0.021	Medtr7g114300	1	intron	0	Cdc2-like protein kinase	1.904	0.545	0.586	4.591	1.639	1.711
nodules upper root	2	32,189,443	32,189,291	32,190,125	2.09E-06	85	0.118	0.045	Medtr2g100770	1	coding	0	Unknown protein	0	0	0	0	0	0
occupancy lower root	3	25,887,663	25,880,538	25,887,761	2.16E-05	85	0.129902712	0.034	Medtr3g080460	1	coding	0	Tir-nbs-lrr resistance protein	0.028	0	0	0.602	0	0
occupancy upper root	2	20,827,259	20,826,614	20,832,180	1.82E-05	85	0.147	0.216	Medtr2g064940	1	intron	0	Protein kinase and PP2C-like domain-containing protein	0.065	0	0.277	0.697	0.119	0.138
totalnod	4	12,498,621	12,494,759	12,497,776	2.18E-05	85	0.129	0.215	Medtr4g039570	1	intergenic	-845	Unknown protein	0	0	0	0	0	0
trichomes	2	28,849,511	28,840,717	28,850,348	6.28E-06	85	0.117	0.031	Medtr2g093430	1	intron	0	Unknown protein	0.067	1.847	2.338	0.079	1.342	1.268
FloweringDate	7	26,802,445	26,799,155	26,804,231	9.06E-07	86	0.116	0.079	Medtr7g087490	2	coding	0	Unknown protein	10.908	7.609	5.896	6.598	11.247	14.381
height3	6	208,380	207,204	209,197	1.89E-05	86	0.142	0.085	Medtr6te005090	1	intron	0	Reverse transcriptase family member	NA	NA	NA	NA	NA	NA
nodules lower root	U	3,715,414	3,715,497	3,718,393	1.38E-05	86	0.138	0.063	AC225458_36	1	intergenic	83	Unknown protein	0	0	0	0	0	0
nodules upper root	7	13,218,482	13,219,907	13,220,763	2.11E-06	86	0.106	0.023	Medtr7g051340	1	intergenic	1425	CCP	47.123	0	0	0.378	0	0
occupancy lower root	6	10,390,200	10,388,232	10,391,182	2.18E-05	86	0.140783767	0.247	Medtr6g051830	1	coding	0	DNA repair and recombination protein PIF1	0.047	0	0	0	0	0
occupancy upper root	4	1,033,832	1,031,345	1,033,381	1.83E-05	86	0.1	0.05	Medtr4te007010	1	intergenic	-451	Serine/threonine protein phosphatase	NA	NA	NA	NA	NA	NA
totalnod	4	5,448,668	5,448,471	5,450,174	2.20E-05	86	0.096	0.083	Medtr4te020600	1	coding	0	FAR-RED ELONGATED HYPOCOTYL	NA	NA	NA	NA	NA	NA
trichomes	3	19,261,345	19,258,641	19,261,980	6.32E-06	86	0.171	0.023	Medtr3g061900	1	intron	0	Unknown protein	0.84	0	1.51	0.497	0.153	0.088
FloweringDate	7	26,780,338	26,781,406	26,784,576	9.27E-07	87	0.167	0.119	Medtr7g087460	1	intergenic	1068	Transcription elongation factor SPT6	0	0	0.052	0	0	0
height3	8	31,224,600	31,217,593	31,226,091	1.89E-05	87	0.089	0.114	Medtr8g105270	1	intron	0	Protein VAC14 homolog	6.317	4.285	4.842	7.607	6.077	5.486
nodules lower root	5	26,991,976	26,993,112	26,997,170	1.39E-05	87	0.095	0.034	Medtr5g066340	1	intergenic	1136	Unknown protein	0.107	0	0.378	0	0	0.038
nodules upper root	2	32,233,183	32,230,487	32,232,173	2.11E-06	87	0.144	0.066	Medtr2g100850	1	intergenic	-1010	Clavaminate synthase-like protein	6.084	20.071	11.826	8.276	9.735	5.88
occupancy lower root	5	30,247,548	30,245,692	30,247,023	2.19E-05	87	0.106679132	0.215	Medtr5g073370	1	intergenic	-525	F-box/FBD/LRR-repeat protein	NA	NA	NA	NA	NA	NA
occupancy upper root	4	23,004,188	22,998,853	23,002,287	1.89E-05	87	0.086	0.059	Medtr4g072210	3	intergenic	-915	YEATS domain-containing protein	0	0	0	0	0	0
totalnod	6	7,355,798	7,356,582	7,357,568	2.22E-05	87	0.146	0.062	Medtr6g036560	1	intergenic	784	Unknown protein	0	0	0.804	0	0	0
trichomes	7	37,245,734	37,244,216	37,248,990	6.33E-06	87	0.129	0.134	Medtr7g114550	1	intron	0	Benzoyl coenzyme A benzyl alcohol benzoyl transferase	0	1.845	38.327	0.072	2.227	5.913
FloweringDate	7	10,952,047	10,951,617	10,951,799	9.27E-07	88	0.127	0.055	Medtr7g038010	1	intergenic	-248	Unknown protein	0	0	0	0	0	0
height3	5	25,532,648	25,527,606	25,531,523	1.93E-05	88	0.143	0.024	Medtr5g063270	1	intergenic	-1125	Unknown protein	0	0	0	0	0	0.395
nodules lower root	5	34,451,693	34,454,002	34,454,556	1.42E-05	88	0.108	0.023	Medtr5g082510	1	intergenic	2309	Unknown protein	0	0	0	0	0	0
nodules upper root	8	19,571,499	19,570,972	19,571,676	2.12E-06	88	0.108	0.028	Medtr8g073550	1	coding	0	F-box family protein	0.155	0	0	0.184	0	0
occupancy lower root	6	10,390,231	10,388,232	10,391,182	2.20E-05	88	0.139161354	0.276	Medtr6g051830	1	coding	0	DNA repair and recombination protein PIF1	0.047	0	0	0	0	0
occupancy upper root	4	23,004,188	22,998,853	23,003,273	1.89E-05	88	0.086	0.059	Medtr4g072210	1	intergenic	-915	YEATS domain-containing protein	7.026	6.34	9.83	12.481	9.199	12.93
totalnod	3	9,146,886	9,139,447	9,141,614	2.23E-05	88	0.127	0.04	Medtr3te030650	1	intergenic	-5272	LINE-1 reverse transcriptase homolog	NA	NA	NA	NA	NA	NA
trichomes	2	29,378,383	29,371,743	29,377,653	6.42E-06	88	0.162	0.036	Medtr2g094600	1	intergenic	-730	GATA transcription factor	13.618	9.65	16.364	12.721	23.877	20.171
FloweringDate	7	24,761,556	24,758,631	24,760,565	9.37E-07	89	0.133	0.092	Medtr7g083650	1	intergenic	-991	50S ribosomal protein L18	1.797	1.572	4.562	1.845	3.274	2.646
height3	2	32,175,943	32,173,710	32,173,865	1.96E-05	89	0.106	0.465	Medtr2g100750	1	intergenic	-2078	Unknown protein	0	0	0	0	0	0
nodules lower root	5	26,408,898	26,405,771	26,408,860	1.43E-05	89	0.094	0.105	Medtr5g065170	1	intergenic	-38	Chaperone protein dnaJ	0.486	0.851	1.2	0.576	2.363	2.387
nodules upper root	4	5,697,997	5,693,396	5,701,509	2.13E-06	89	0.121	0.025	Medtr4te021180	1	intron	0	Gag-pol polyprotein	NA	NA	NA	NA	NA	NA
occupancy lower root	4	12,581,296	12,581,925	12,588,900	2.20E-05	89	0.111814476	0.055	Medtr4te039760	1	intergenic	629	LINE-type retrotransposon LIb DNA complete sequence Insertion at the S14 site	NA	NA	NA	NA	NA	NA
occupancy upper root	4	23,004,188	22,998,853	23,003,273	1.89E-05	89	0.086	0.059	Medtr4g072210	2	intergenic	-915	YEATS domain-containing protein	0	0	0	0	0	0
totalnod	4	5,453,710	5,454,565	5,457,931	2.26E-05	89	0.107	0.294	Medtr4g020620	2	intergenic	855	Unknown protein	2.039	0.462	2.208	1.251	1.604	2.566
trichomes	7	17,539,523	17,539,741	17,541,451	6.43E-06	89	0.149	0.029	Medtr7g068230	1	intergenic	218	Unknown protein	0	0	0	0	0	0
FloweringDate	7	27,050,199	27,045,885	27,051,095	9.53E-07	90	0.116	0.078	Medtr7te088030	1	coding	0	LINE-type retrotransposon LIb DNA complete sequence Insertion at the SCL6 site	NA	NA	NA	NA	NA	NA
height3	7	29,423,243	29,421,889	29,423,404	1.96E-05	90	0.087	0.042	Medtr7g092550	1	coding	0	Unknown protein	NA	NA	NA	NA	NA	NA
nodules lower root	4	5,448,668	5,448,471	5,450,174	1.48E-05	90	0.097	0.083	Medtr4te020600	1	coding	0	FAR-RED ELONGATED HYPOCOTYL	NA	NA	NA	NA	NA	NA
nodules upper root	2	18,968,012	18,963,211	18,964,874	2.15E-06	90	0.135	0.075	Medtr2g060500	1	intergenic	-3138	Unknown protein	0	0	0	0	0	0
occupancy lower root	5	37,901,826	37,902,942	37,903,135	2.27E-05	90	0.181364778	0.081	Medtr5g089560	1	intergenic	1116	Unknown protein	0	0	0	0	0	0
occupancy upper root	4	38,174,294	38,173,342	38,177,949	1.91E-05	90	0.129	0.029	Medtr4g112540	1	intron	0	Unknown protein	30.862	101.161	59.668	45.885	77.535	95.715
totalnod	4	5,453,710	5,454,565	5,458,657	2.26E-05	90	0.107	0.294	Medtr4g020620	1	intergenic	855	Unknown protein	0.395	0	0	0	0	0
trichomes	4	42,161,781	42,164,261	42,165,193	6.55E-06	90	0.107	0.056	Medtr4g122020	1	intergenic	2480	Unknown protein	0	0	0	0	0	0
FloweringDate	7	27,290,211	27,288,200	27,289,010	9.85E-07	91	0.168	0.117	Medtr7g088520	1	intergenic	-1201	50S ribosomal protein	3.543	161.641	29.677	6.378	81.583	132.497
height3	2	20,037,947	20,037,577	20,041,679	1.97E-05	91	0.091	0.162	Medtr2g063460	1	intron	0	YTH domain family protein	23.48	26.07	40.182	32.138	7.896	3.921
nodules lower root	2	6,569,028	6,563,234	6,567,987	1.49E-05	91	0.159	0.103	Medtr2g019990	1	intergenic	-1041	Protein kinase-like protein	41.082	14.274	51.432	41.751	33.118	33.293
nodules upper root	2	32,521,430	32,518,663	32,524,606	2.19E-06	91	0.107	0.042	Medtr2g101390	1	intron	0	Zinc phosphodiesterase ELAC protein	12.856	19.423	21.54	19.304	21.353	41.796
occupancy lower root	3	32,546,387	32,546,806	32,547,559	2.30E-05	91	0.127901925	0.026	Medtr3g094920	1	intergenic	419	Unknown protein	0	0	0	0	0	0
occupancy upper root	4	23,004,191	22,998,853	23,002,287	1.93E-05	91	0.087	0.06	Medtr4g072210	3	intergenic	-918	YEATS domain-containing protein	0	0	0	0	0	0
totalnod	1	3,783,442	3,779,152	3,781,556	2.29E-05	91	0.094	0.198	Medtr1g014350	1	intergenic	-1886	Unknown protein	0	0	0	0	0	0
trichomes	5	22,101,064	22,099,501	22,103,188	6.66E-06	91	0.111	0.046	Medtr5g054980	1	intron	0	CCP	84.171	0	0	0.173	0	0
FloweringDate	7	27,350,333	27,347,730	27,349,990	1.00E-06	92	0.123	0.472	Medtr7te088630	1	intergenic	-343	Unknown protein	NA	NA	NA	NA	NA	NA
height3	2	20,037,947	20,038,475	20,041,679	1.97E-05	92	0.091	0.162	Medtr2g063460	2	intron	0	YTH domain family protein	0	0	0	0	0	8.454
nodules lower root	2	6,569,028	6,564,714	6,567,987	1.49E-05	92	0.159	0.103	Medtr2g019990	2	intergenic	-1041	Serine/threonine protein kinase	10.761	7.627	11.657	0	18.001	6.332
nodules upper root	3	38,173,887	38,173,515	38,175,172	2.20E-06	92	0.127	0.022	Medtr3te107460	1	coding	0	FAR1-related protein	NA	NA	NA	NA	NA	NA
occupancy lower root	8	19,575,718	19,572,211	19,576,370	2.31E-05	92	0.117395594	0.029	Medtr8g073560	1	intron	0	Serine/threonine protein kinase BIK1	0.507	0.856	0.92	1.459	0.264	0.381
occupancy upper root	4	23,004,191	22,998,853	23,003,273	1.93E-05	92	0.087	0.06	Medtr4g072210	1	intergenic	-918	YEATS domain-containing protein	7.026	6.34	9.83	12.481	9.199	12.93
totalnod	2	6,856,671	6,849,670	6,856,827	2.31E-05	92	0.095	0.244	Medtr2g020620	1	coding	0	SQUAMOSA promoter binding protein	12.877	11.972	13.863	17.429	20.178	14.631
trichomes	5	29,504,879	29,500,843	29,501,261	6.68E-06	92	0.197	0.055	Medtr5g071760	1	intergenic	-3618	Unknown protein	0	0	0	0	0	0
FloweringDate	7	27,284,636	27,281,543	27,284,463	1.00E-06	93	0.133	0.143	Medtr7g088500	1	intergenic	-173	E3 ubiquitin-protein ligase	7.885	3.591	4.68	10.958	4.251	3.469
height3	2	12,018,750	12,019,772	12,020,244	1.97E-05	93	0.175	0.029	Medtr2g034530	1	intergenic	1022	Unknown protein	0	0	0	0	0	0
nodules lower root	2	6,569,028	6,564,916	6,567,987	1.49E-05	93	0.159	0.103	Medtr2g019990	3	intergenic	-1041	Serine/threonine protein kinase	0	0	0	0	0	0
nodules upper root	3	38,173,888	38,173,515	38,175,172	2.20E-06	93	0.127	0.022	Medtr3te107460	1	coding	0	FAR1-related protein	NA	NA	NA	NA	NA	NA
occupancy lower root	8	5,841,158	5,842,946	5,852,279	2.35E-05	93	0.099221718	0.043	Medtr8g022980	1	intergenic	1788	Fiber protein Fb21	7.817	7.13	10.403	8.259	7.689	9.727
occupancy upper root	4	23,004,191	22,998,853	23,003,273	1.93E-05	93	0.087	0.06	Medtr4g072210	2	intergenic	-918	YEATS domain-containing protein	0	0	0	0	0	0
totalnod	2	14,554,824	14,546,547	14,557,063	2.32E-05	93	0.091	0.024	Medtr2g039290	1	intron	0	Serine/threonine protein kinase PBS1	11.339	10.254	8.546	14.249	9.597	9.507
trichomes	8	26,211,377	26,210,248	26,213,069	6.70E-06	93	0.167	0.126	Medtr8g092400	1	intron	0	Unknown protein	0	0	0	0	0	0
FloweringDate	3	8,248,399	8,254,628	8,256,023	1.02E-06	94	0.132	0.048	Medtr3te027700	1	intergenic	6229	Mitochondrial protein	NA	NA	NA	NA	NA	NA
height3	3	14,032,724	14,032,201	14,032,656	2.04E-05	94	0.131	0.386	Medtr3g047580	1	intergenic	-68	F-box protein	0	0	0	0	0	0
nodules lower root	3	4,696,432	4,688,279	4,696,960	1.50E-05	94	0.139	0.126	Medtr3g018770	1	intron	0	Beclin 1 protein	0	1.4	0	0	0	1.311
nodules upper root	2	15,846,756	15,840,674	15,846,126	2.21E-06	94	0.12	0.06	Medtr2g044580	1	intergenic	-630	Chaperone protein dnaJ	237.889	51.016	69.642	81.876	76.388	90.564
occupancy lower root	8	5,709,392	5,710,855	5,713,487	2.36E-05	94	0.167296581	0.086	Medtr8g022680	1	intergenic	1463	Pumilio homolog	0	0	0	0	0	0
occupancy upper root	6	3,021,447	3,023,054	3,026,567	1.94E-05	94	0.108	0.066	Medtr6g012630	2	intergenic	1607	Poly(rC)-binding protein	24.89	8.559	25.317	23.917	21.798	20.302
totalnod	4	7,950,301	7,951,219	7,951,422	2.33E-05	94	0.109	0.055	Medtr4g026745	1	intergenic	918	CCP	NA	NA	NA	NA	NA	NA
trichomes	6	2,305,454	2,304,521	2,307,815	6.81E-06	94	0.097	0.041	Medtr6g009500	1	coding	0	FACT complex subunit SPT16	2.365	1.532	2.241	2	1.231	2.842
FloweringDate	7	27,060,837	27,062,801	27,065,875	1.02E-06	95	0.143	0.071	Medtr7g088050	1	intergenic	1964	Translocase of chloroplast	0	0	0	0	0	0
height3	2	19,593,980	19,592,523	19,592,848	2.04E-05	95	0.125	0.395	Medtr2g062500	1	intergenic	-1132	Unknown protein	0	0	0	0	0	0
nodules lower root	3	4,696,432	4,688,279	4,696,960	1.50E-05	95	0.139	0.126	Medtr3g018770	2	intron	0	Beclin 1 protein	22.148	13.799	19.793	24.407	9.926	11.226
nodules upper root	2	32,270,122	32,267,247	32,267,558	2.22E-06	95	0.124	0.047	Medtr2g100920	1	intergenic	-2564	Unknown protein	0	0	0	0	0	0
occupancy lower root	4	18,723,127	18,722,516	18,723,286	2.36E-05	95	0.143903551	0.023	Medtr4g060610	1	3_UTR	0	CCP	80.241	0	0	0.137	0	0
occupancy upper root	6	3,021,447	3,023,054	3,026,798	1.94E-05	95	0.108	0.066	Medtr6g012630	1	intergenic	1607	Poly(rC)-binding protein	68.014	34.363	56.162	52.92	50.723	75.415
totalnod	4	7,937,350	7,937,282	7,937,775	2.34E-05	95	0.141	0.212	Medtr4g026740	1	coding	0	CCP	1.427	0	0	0	0	0
trichomes	5	22,249,517	22,244,151	22,248,382	6.96E-06	95	0.227	0.075	Medtr5te055340	1	intergenic	-1135	Reverse transcriptase	NA	NA	NA	NA	NA	NA
FloweringDate	7	27,060,837	27,063,380	27,065,381	1.02E-06	96	0.143	0.071	Medtr7g088050	3	intergenic	1964	Translocase of chloroplast	0	6.868	0	0	0	0
height3	4	13,556,512	13,556,816	13,559,098	2.06E-05	96	0.125	0.127	Medtr4g044470	1	intergenic	304	Subtilisin-like protease	0.383	0	0.304	0	0.436	0.05
nodules lower root	2	6,856,700	6,849,670	6,856,827	1.53E-05	96	0.097	0.262	Medtr2g020620	1	coding	0	SQUAMOSA promoter binding protein	12.877	11.972	13.863	17.429	20.178	14.631
nodules upper root	U	4,501,718	4,500,562	4,507,972	2.22E-06	96	0.139	0.044	AC225507_38	1	intron	0	Hepatocyte growth factor-regulated tyrosine kinase substrate	7.927	0.591	2.715	8.321	1.231	0.426
occupancy lower root	3	3,433,363	3,432,616	3,436,644	2.38E-05	96	0.12928204	0.43	Medtr3g014320	1	coding	0	Cc-nbs-lrr resistance protein	0	0	0	0	0	0
occupancy upper root	5	2,038,711	2,036,262	2,036,837	1.95E-05	96	0.105	0.024	Medtr5g009490	1	intergenic	-1874	Unknown protein	0.218	0.286	0.231	0.517	0	1.376
totalnod	5	7,783,795	7,784,485	7,791,673	2.36E-05	96	0.14	0.039	Medtr5g020980	1	intergenic	690	Cell division protease ftsH homolog	49.801	10.632	16.754	35.246	2.623	22.717
trichomes	6	2,317,468	2,316,864	2,318,021	6.98E-06	96	0.106	0.043	Medtr6g009530	1	intron	0	Unknown protein	0	0	0	0	0	0
FloweringDate	7	27,060,837	27,063,380	27,065,875	1.02E-06	97	0.143	0.071	Medtr7g088050	2	intergenic	1964	Translocase of chloroplast	21.48	68.107	89.814	74.792	65.742	113.479
height3	3	27,843,200	27,844,423	27,845,885	2.08E-05	97	0.115	0.052	Medtr3g085330	1	intergenic	1223	F-box protein	11.599	15.775	16.001	18.713	12.709	29.258
nodules lower root	2	14,555,093	14,546,547	14,557,063	1.60E-05	97	0.092	0.024	Medtr2g039290	1	intron	0	Serine/threonine protein kinase PBS1	11.339	10.254	8.546	14.249	9.597	9.507
nodules upper root	3	36,180,527	36,180,410	36,184,717	2.24E-06	97	0.186	0.031	Medtr3te102250	1	coding	0	Polyprotein	NA	NA	NA	NA	NA	NA
occupancy lower root	8	19,634,232	19,633,274	19,633,525	2.38E-05	97	0.204982122	0.05	Medtr8g073720	1	intergenic	-707	Unknown protein	1.273	0.446	1.526	0.402	0.773	0.536
occupancy upper root	1	14,012,215	14,011,725	14,013,785	1.96E-05	97	0.142	0.466	Medtr1g050220	1	intron	0	Caffeic acid O-methyltransferase	0.102	0	0	2.285	0	0
totalnod	5	40,249,545	40,246,398	40,248,697	2.40E-05	97	0.096	0.146	Medtr5g094460	1	intergenic	-848	Cytochrome P450	0	0.254	0	0	0	0.305
trichomes	6	23,063,828	23,064,894	23,067,704	7.01E-06	97	0.132	0.026	Medtr6te092530	1	intergenic	1066	Unknown protein	NA	NA	NA	NA	NA	NA
FloweringDate	7	27,273,125	27,273,017	27,273,238	1.04E-06	98	0.133	0.433	Medtr7g088480	1	coding	0	Unknown protein	0	0	0	0	0	0
height3	2	26,910,235	26,909,216	26,909,771	2.10E-05	98	0.095	0.036	Medtr2g087130	1	intergenic	-464	Unknown protein	0	0	0	0	0	0.361
nodules lower root	8	31,568,095	31,570,396	31,572,189	1.61E-05	98	0.125	0.024	Medtr8g105930	1	intergenic	2301	Unknown protein	4.46	2.418	5.64	8.037	6.712	10.502
nodules upper root	2	15,846,972	15,840,674	15,846,126	2.28E-06	98	0.119	0.056	Medtr2g044580	1	intergenic	-846	Chaperone protein dnaJ	237.889	51.016	69.642	81.876	76.388	90.564
occupancy lower root	2	17,391,879	17,392,445	17,392,874	2.40E-05	98	0.184077976	0.09	Medtr2g049650	1	intergenic	566	Unknown protein	0	0	0.35	0	0	0
occupancy upper root	5	36,073,447	36,073,161	36,073,833	1.96E-05	98	0.156	0.048	Medtr5g085840	1	intron	0	Unknown protein	0	0	0	0	0	0
totalnod	4	19,721,041	19,719,384	19,721,418	2.43E-05	98	0.088	0.025	Medtr4g063080	1	intron	0	Mitochondrial ATP synthase subunit	74.333	33.075	97.554	103.014	66.469	98.436
trichomes	5	22,187,771	22,188,360	22,189,842	7.10E-06	98	0.137	0.021	Medtr5g055180	1	intergenic	589	Unknown protein	0	0	0	0	0	0
FloweringDate	7	26,769,014	26,768,114	26,778,159	1.05E-06	99	0.122	0.466	Medtr7g087450	1	coding	0	Regulation of nuclear pre-mRNA domain-containing protein 1B	17.935	7.41	12.723	17.332	12.737	10.55
height3	2	14,539,027	14,540,761	14,541,654	2.12E-05	99	0.097	0.022	Medtr2g039260	1	intergenic	1734	Glyoxysomal fatty acid beta-oxidation multifunctional protein MFP-a	0	0	0	0	0	0
nodules lower root	6	2,124,563	2,121,495	2,128,249	1.61E-05	99	0.108	0.418	Medtr6g009150	1	intron	0	ABC transporter B family member	0	0	0	0.092	0	0
nodules upper root	2	15,833,457	15,830,856	15,831,752	2.30E-06	99	0.177	0.046	Medtr2g044570	1	intergenic	-1705	RING-H2 finger protein ATL3J	2.844	3.959	0.729	3.164	0.471	2.175
occupancy lower root	8	19,791,357	19,790,831	19,796,480	2.51E-05	99	0.146734818	0.057	Medtr8g074070	1	intron	0	Flavonol synthase/flavanone 3-hydroxylase	0	35.803	2.923	0	7.192	8.889
occupancy upper root	2	17,103,426	17,098,734	17,102,363	2.11E-05	99	0.166	0.043	Medtr2te048950	1	intergenic	-1063	Transposon-like ORF	NA	NA	NA	NA	NA	NA
totalnod	4	42,555,484	42,551,145	42,551,769	2.44E-05	99	0.087	0.023	Medtr4g122890	1	intergenic	-3715	Pectinesterase inhibitor	0	0	0	0	5.59	0
trichomes	5	11,243,178	11,243,331	11,244,443	7.39E-06	99	0.12	0.023	Medtr5g027570	1	intergenic	153	Unknown protein	0.156	0	0	0	0	0
FloweringDate	7	27,190,884	27,186,373	27,190,229	1.05E-06	100	0.124	0.354	Medtr7g088310	1	intergenic	-655	Unknown protein	9.475	6.35	20.255	7.998	6.243	4.452
height3	6	14,195,693	14,193,144	14,198,309	2.16E-05	100	0.108	0.098	Medtr6te069670	1	intron	0	Unknown protein	NA	NA	NA	NA	NA	NA
nodules lower root	2	14,555,139	14,546,547	14,557,063	1.62E-05	100	0.091	0.023	Medtr2g039290	1	intron	0	Serine/threonine protein kinase PBS1	11.339	10.254	8.546	14.249	9.597	9.507
nodules upper root	2	15,842,236	15,840,674	15,846,126	2.33E-06	100	0.107	0.055	Medtr2g044580	1	coding	0	Chaperone protein dnaJ	237.889	51.016	69.642	81.876	76.388	90.564
occupancy lower root	8	19,791,357	19,790,831	19,796,480	2.51E-05	100	0.146734818	0.057	Medtr8g074070	2	intron	0	Flavonol synthase/flavanone 3-hydroxylase	0	0	1.78	0.095	1.987	0
occupancy upper root	5	37,281,307	37,277,966	37,281,091	2.11E-05	100	0.116	0.071	Medtr5g088320	1	intergenic	-216	Calmodulin	522.05	263.965	457.095	642.957	897.058	650.103
totalnod	2	20,661,190	20,660,849	20,661,625	2.48E-05	100	0.095	0.332	Medtr2g064610	1	coding	0	Mitochondrial protein	0	0	0	0	0	0
trichomes	1	19,347,130	19,348,219	19,350,543	7.42E-06	100	0.175	0.057	Medtr1g075860	1	intergenic	1089	Adipocyte plasma membrane-associated protein	0	0	0	0	0	0
FloweringDate	7	26,772,501	26,768,114	26,778,159	1.05E-06	101	0.123	0.13	Medtr7g087450	1	intron	0	Regulation of nuclear pre-mRNA domain-containing protein 1B	17.935	7.41	12.723	17.332	12.737	10.55
height3	3	28,120,110	28,121,485	28,124,233	2.17E-05	101	0.179	0.051	Medtr3g085850	1	intergenic	1375	Glyceraldehyde 3-phosphate dehydrogenase	654.841	201.216	577.811	1254.015	706.564	487.659
nodules lower root	4	7,949,297	7,951,219	7,951,422	1.62E-05	101	0.152	0.371	Medtr4g026745	1	intergenic	1922	CCP	NA	NA	NA	NA	NA	NA
nodules upper root	2	30,003,232	30,001,630	30,001,856	2.33E-06	101	0.179	0.022	Medtr2g096590	1	intergenic	-1376	Histone H2A	0	0	0	0	0	0.723
occupancy lower root	8	19,586,970	19,587,284	19,587,577	2.51E-05	101	0.134642773	0.056	Medtr8te073590	1	intergenic	314	Unknown protein	NA	NA	NA	NA	NA	NA
occupancy upper root	7	21,990,983	21,988,920	21,993,023	2.16E-05	101	0.164	0.076	Medtr7g078630	1	coding	0	Cysteine protease	0	0	0	0	0	0
totalnod	7	9,648,500	9,643,670	9,654,881	2.49E-05	101	0.134	0.021	Medtr7g032890	1	intron	0	Transcription factor GTE6	9.945	4.322	9.524	7.56	6.733	6.219
trichomes	1	19,194,785	19,192,917	19,193,795	7.43E-06	101	0.188	0.063	Medtr1g075560	1	intergenic	-990	Unknown protein	0	0	0	0	0	0
FloweringDate	7	27,060,128	27,053,966	27,057,463	1.06E-06	102	0.121	0.082	Medtr7g088040	1	intergenic	-2665	Unknown protein	15.457	18.513	15.837	18.421	23.056	18.694
height3	7	29,754,412	29,754,945	29,756,977	2.23E-05	102	0.155	0.043	Medtr7g093250	1	intergenic	533	Unknown protein	0	0	0	0	0	0
nodules lower root	7	2,861,939	2,861,645	2,862,090	1.62E-05	102	0.141	0.056	Medtr7g012050	1	intron	0	Unknown protein	0	0	0	0	0	0
nodules upper root	8	19,909,456	19,907,150	19,909,681	2.37E-06	102	0.115	0.048	Medtr8g074350	1	coding	0	Endochitinase	0.149	0.457	0.473	0.059	9.966	3.452
occupancy lower root	8	19,844,547	19,845,074	19,847,052	2.52E-05	102	0.102222937	0.026	Medtr8g074210	1	intergenic	527	Adipocyte plasma membrane-associated protein	0	0	0	0	0	0
occupancy upper root	1	7,276,413	7,265,019	7,274,285	2.17E-05	102	0.104	0.15	Medtr1g023500	1	intergenic	-2128	DNA-directed RNA polymerase	27.46	21.962	31.196	31.54	22.427	37.704
totalnod	8	3,247,940	3,244,048	3,249,148	2.56E-05	102	0.095	0.441	Medtr8g014690	1	intron	0	Receptor-like protein kinase	0.109	0	0	1.167	0	0
trichomes	1	15,787,234	15,783,368	15,787,007	7.47E-06	102	0.106	0.051	Medtr1g061720	1	intergenic	-227	Unknown protein	1.027	1.308	2.3	0.966	2.586	4.065
FloweringDate	4	13,808,824	13,808,222	13,812,118	1.09E-06	103	0.113	0.027	Medtr4g047580	1	coding	0	WRKY transcription factor	0	0	0	0	0	0
height3	5	30,698,830	30,698,244	30,698,558	2.23E-05	103	0.097	0.086	Medtr5g074570	1	intergenic	-272	Unknown protein	0.779	0.256	0.824	0.461	0.355	0.41
nodules lower root	2	23,548,843	23,549,110	23,549,377	1.62E-05	103	0.207	0.398	Medtr2g076570	1	intergenic	267	Unknown protein	0	0	0	0	0	0
nodules upper root	2	17,226,962	17,227,709	17,228,334	2.38E-06	103	0.131	0.041	Medtr2g049280	1	intergenic	747	Unknown protein	0.203	1.068	0.215	0.241	0	0.214
occupancy lower root	2	4,682,372	4,682,828	4,682,992	2.57E-05	103	0.124169467	0.031	Medtr2te015060	1	intergenic	456	Unknown protein	NA	NA	NA	NA	NA	NA
occupancy upper root	2	7,034,177	7,028,002	7,030,942	2.18E-05	103	0.143	0.023	Medtr2g020970	1	intergenic	-3235	Unknown protein	25.206	14.286	26.605	5.181	21.537	15.391
totalnod	8	3,247,942	3,244,048	3,249,148	2.56E-05	103	0.095	0.441	Medtr8g014690	1	intron	0	Receptor-like protein kinase	0.109	0	0	1.167	0	0
trichomes	7	19,218,084	19,213,609	19,214,828	7.79E-06	103	0.151	0.235	Medtr7g072540	1	intergenic	-3256	Unknown protein	7.946	3.725	3.702	7.618	0.345	7.263
FloweringDate	4	13,878,654	13,878,065	13,878,554	1.09E-06	104	0.123	0.03	Medtr4g047790	1	intergenic	-100	Unknown protein	0	0	0	0	0	0
height3	8	9,666,584	9,666,376	9,667,045	2.26E-05	104	0.09	0.18	Medtr8g039550	1	coding	0	Unknown protein	0	0	0	0	0	0
nodules lower root	8	3,268,363	3,266,186	3,269,809	1.62E-05	104	0.123	0.025	Medtr8g014730	1	intron	0	Stress-induced receptor-like kinase	0	0	0	0.274	0	0
nodules upper root	5	37,423,430	37,423,668	37,425,187	2.43E-06	104	0.111	0.029	Medtr5g088650	1	intergenic	238	Unknown protein	NA	NA	NA	NA	NA	NA
occupancy lower root	2	4,682,373	4,682,828	4,682,992	2.65E-05	104	0.124528205	0.032	Medtr2te015060	1	intergenic	455	Unknown protein	NA	NA	NA	NA	NA	NA
occupancy upper root	U	16,434,408	16,433,924	16,434,616	2.19E-05	104	0.091	0.059	AC235758_5	1	coding	0	Unknown protein	0	0.885	0	0.399	0	0.355
totalnod	2	20,571,301	20,573,389	20,573,553	2.57E-05	104	0.093	0.066	Medtr2g064440	1	intergenic	2088	Unknown protein	0	0	0	0	0	0
trichomes	1	19,193,819	19,192,917	19,193,795	8.16E-06	104	0.099	0.079	Medtr1g075560	1	intergenic	-24	Unknown protein	0	0	0	0	0	0
FloweringDate	5	10,684,601	10,682,756	10,684,366	1.09E-06	105	0.12	0.036	Medtr5g026580	1	intergenic	-235	F-box/kelch-repeat protein SKIP25	19.533	20.208	11.836	6.426	0.988	3.21
height3	2	30,556,401	30,555,063	30,558,926	2.26E-05	105	0.103	0.236	Medtr2g097860	1	intron	0	Protein kinase-like protein	0.109	0	0	0	0	0
nodules lower root	8	10,338,312	10,334,814	10,338,398	1.64E-05	105	0.102	0.074	Medtr8te041300	1	coding	0	Unknown protein	NA	NA	NA	NA	NA	NA
nodules upper root	T	9,491,299	9,490,809	9,492,232	2.49E-06	105	0.207	0.035	TC145328	1	coding	0	weakly similar to UniRef100_Q84P55 Cluster: TGB12K interacting protein 3; n=1; Nicotiana tabacum|Rep: TGB12K interacting protein 3 - Nicotiana tabacum (Common tobacco), partial (22%)	NA	NA	NA	NA	NA	NA
occupancy lower root	5	2,970,092	2,972,016	2,974,277	2.78E-05	105	0.167495621	0.195	Medtr5g011280	1	intergenic	1924	Subtilisin-like serine protease	0	8.198	0.176	0.022	0.034	0.448
occupancy upper root	4	21,225,860	21,224,854	21,225,856	2.20E-05	105	0.124	0.065	Medtr4g066810	1	intergenic	-4	Peroxidase	0	0	0	0	0	0
totalnod	2	25,608,052	25,609,103	25,613,208	2.58E-05	105	0.139	0.039	Medtr2te083960	1	intergenic	1051	Unknown protein	NA	NA	NA	NA	NA	NA
trichomes	1	19,196,881	19,196,838	19,197,372	8.40E-06	105	0.096	0.066	Medtr1g075570	1	coding	0	MADS-box transcription factor	0	0	0	0	0	0
FloweringDate	7	27,275,718	27,274,726	27,279,993	1.11E-06	106	0.129	0.081	Medtr7g088490	1	intron	0	Proteasome subunit beta type	38.783	17.219	27.447	42.189	35.24	38.471
height3	3	15,665,489	15,662,273	15,664,007	2.29E-05	106	0.147	0.034	Medtr3g050530	1	intergenic	-1482	Unknown protein	0	0	0	0	0	0
nodules lower root	U	8,086,907	8,085,022	8,087,966	1.66E-05	106	0.181	0.027	AC233140_19	1	coding	0	Receptor-like protein kinase	0	0.475	0	0	0	0.333
nodules upper root	2	15,843,452	15,840,674	15,846,126	2.51E-06	106	0.105	0.057	Medtr2g044580	1	intron	0	Chaperone protein dnaJ	237.889	51.016	69.642	81.876	76.388	90.564
occupancy lower root	3	9,996,365	10,004,651	10,008,472	2.79E-05	106	0.164161697	0.046	Medtr3g031940	1	intergenic	8286	NBS-LRR type disease resistance protein	0.102	0.033	0.269	0.181	0.232	0.348
occupancy upper root	2	21,292,884	21,291,845	21,294,958	2.22E-05	106	0.114	0.032	Medtr2g065830	1	intron	0	Unknown protein	0	0	0	0	0	0
totalnod	6	1,911,096	1,910,105	1,921,590	2.63E-05	106	0.118	0.079	Medtr6g008800	1	intron	0	ABC transporter B family member	1.55	0.517	0.306	4.419	0.096	0.359
trichomes	8	27,554,060	27,553,681	27,554,539	8.44E-06	106	0.094	0.027	Medtr8g095070	1	intron	0	Otubain	0	0	0	0	0	0
FloweringDate	7	27,350,866	27,347,730	27,349,990	1.11E-06	107	0.12	0.084	Medtr7te088630	1	intergenic	-876	Unknown protein	NA	NA	NA	NA	NA	NA
height3	8	16,506,417	16,501,443	16,503,678	2.37E-05	107	0.089	0.051	Medtr8g066150	1	intergenic	-2739	Unknown protein	10.32	2.945	6.17	7.706	5.314	10.854
nodules lower root	2	6,851,850	6,849,670	6,856,827	1.71E-05	107	0.094	0.276	Medtr2g020620	1	coding	0	SQUAMOSA promoter binding protein	12.877	11.972	13.863	17.429	20.178	14.631
nodules upper root	2	32,616,886	32,612,866	32,615,963	2.51E-06	107	0.117	0.041	Medtr2g101560	1	intergenic	-923	Unknown protein	0.411	1.857	26.501	0.216	1.912	1.488
occupancy lower root	5	35,831,546	35,826,021	35,829,445	2.87E-05	107	0.173503971	0.027	Medtr5g085300	1	intergenic	-2101	Tyrosine specific protein phosphatase family protein	14.59	1.749	5.849	35.822	8.253	3.994
occupancy upper root	6	13,855,300	13,853,322	13,854,442	2.25E-05	107	0.219	0.029	Medtr6g068980	1	intergenic	-858	Unknown protein	0	0	0	0	0	0
totalnod	4	5,463,578	5,464,338	5,467,494	2.65E-05	107	0.098	0.076	Medtr4te020630	1	intergenic	760	Transposon TX1 uncharacterized 149 kDa protein	NA	NA	NA	NA	NA	NA
trichomes	1	19,203,998	19,203,031	19,203,258	8.58E-06	107	0.115	0.051	Medtr1g075590	1	intergenic	-740	Unknown protein	0	0	0	0	0	0
FloweringDate	U	16,796,210	16,794,590	16,798,994	1.13E-06	108	0.149	0.032	CU013530_11	1	coding	0	Retroelement pol polyprotein-like protein	NA	NA	NA	NA	NA	NA
height3	5	13,661,487	13,661,279	13,662,799	2.37E-05	108	0.119	0.029	Medtr5g032710	1	coding	0	Unknown protein	1.002	0	0	0	0	0
nodules lower root	4	21,195,886	21,191,729	21,196,423	1.71E-05	108	0.092	0.047	Medtr4g066740	1	intron	0	PPPDE peptidase domain-containing protein	13.577	12.198	17.693	23.832	20.023	29.917
nodules upper root	2	15,843,851	15,840,674	15,846,126	2.54E-06	108	0.11	0.057	Medtr2g044580	1	intron	0	Chaperone protein dnaJ	237.889	51.016	69.642	81.876	76.388	90.564
occupancy lower root	8	19,707,398	19,704,888	19,710,702	2.88E-05	108	0.087979197	0.023	Medtr8g073910	1	coding	0	Ubiquilin	0	0	0	0	0	0
occupancy upper root	U	12,848,770	12,847,833	12,848,343	2.26E-05	108	0.126	0.048	AC234952_21	1	intergenic	-427	Unknown protein	NA	NA	NA	NA	NA	NA
totalnod	3	8,521,534	8,519,105	8,523,351	2.67E-05	108	0.169	0.162	Medtr3g028410	1	intron	0	Unknown protein	0	0	0	0	0	0
trichomes	8	15,097,565	15,098,133	15,117,841	8.59E-06	108	0.109	0.021	Medtr8g061280	1	intergenic	568	26S proteasome non-ATPase regulatory subunit	14.574	4.48	10.098	16.223	19.073	11.593
FloweringDate	7	27,204,837	27,201,289	27,205,785	1.14E-06	109	0.126	0.143	Medtr7g088350	1	intron	0	Palmitoyltransferase AKR1	6.198	2.554	7.943	6.751	9.149	10.325
height3	1	4,602,254	4,602,851	4,605,962	2.38E-05	109	0.107	0.023	Medtr1g016080	1	intergenic	597	Unknown protein	3.023	1.984	1.316	2.738	1.134	3.085
nodules lower root	2	6,855,072	6,849,670	6,856,827	1.72E-05	109	0.096	0.276	Medtr2g020620	1	coding	0	SQUAMOSA promoter binding protein	12.877	11.972	13.863	17.429	20.178	14.631
nodules upper root	6	14,794,330	14,794,693	14,795,600	2.55E-06	109	0.18	0.087	Medtr6g071450	1	intergenic	363	Unknown protein	0	0	0.182	0.408	0	0.362
occupancy lower root	7	36,747,178	36,747,506	36,748,699	2.88E-05	109	0.105225421	0.093	Medtr7g113560	1	intergenic	328	Unknown protein	0.426	0	0.676	0.252	0	0.672
occupancy upper root	2	19,164,541	19,162,506	19,165,563	2.28E-05	109	0.13	0.035	Medtr2g060850	1	coding	0	Unknown protein	0	0.078	0.125	0	0	0
totalnod	5	34,750,709	34,754,708	34,756,825	2.68E-05	109	0.135	0.023	Medtr5g082930	1	intergenic	3999	F-box family-3	0	0	0	0	0	0
trichomes	7	7,326,332	7,324,112	7,324,716	8.67E-06	109	0.134	0.039	Medtr7g026540	1	intergenic	-1616	Unknown protein	0	0	0	0	0	0
FloweringDate	8	1,858,200	1,855,522	1,861,154	1.14E-06	110	0.126	0.046	Medtr8g011460	1	intron	0	Fimbrin	1.461	2.579	16.357	5.787	10.554	14.622
height3	2	18,229,454	18,229,852	18,230,085	2.39E-05	110	0.192	0.417	Medtr2g059010	1	intergenic	398	Unknown protein	0	0	0	0	0	0
nodules lower root	2	6,855,074	6,849,670	6,856,827	1.72E-05	110	0.096	0.276	Medtr2g020620	1	coding	0	SQUAMOSA promoter binding protein	12.877	11.972	13.863	17.429	20.178	14.631
nodules upper root	2	23,282,902	23,281,841	23,285,679	2.56E-06	110	0.107	0.047	Medtr2g075950	1	intron	0	Ras-related protein Rab-11B	12.429	14.771	41.037	47.046	52.785	45.84
occupancy lower root	7	17,182,602	17,178,005	17,181,690	2.92E-05	110	0.174080327	0.288	Medtr7g067380	1	intergenic	-912	ER glycerol-phosphate acyltransferase	3.079	37.715	118.052	3.146	2.749	39.806
occupancy upper root	5	38,894,178	38,888,297	38,893,618	2.33E-05	110	0.105	0.023	Medtr5g091570	1	intergenic	-560	Unknown protein	0.331	1.593	1.693	0.065	0.704	1.683
totalnod	8	15,503,105	15,501,864	15,503,177	2.73E-05	110	0.131	0.104	Medtr8te062290	1	intron	0	Unknown protein	NA	NA	NA	NA	NA	NA
trichomes	1	27,529,481	27,529,384	27,530,285	8.81E-06	110	0.098	0.055	Medtr1te095840	1	coding	0	Unknown protein	NA	NA	NA	NA	NA	NA
FloweringDate	7	27,190,891	27,186,373	27,190,229	1.15E-06	111	0.123	0.412	Medtr7g088310	1	intergenic	-662	Unknown protein	9.475	6.35	20.255	7.998	6.243	4.452
height3	7	28,889,619	28,882,896	28,892,609	2.40E-05	111	0.085	0.06	Medtr7g091460	1	intron	0	Villin-2	35.031	21.415	54.614	55.212	45.976	52.904
nodules lower root	6	19,398,597	19,397,530	19,398,353	1.73E-05	111	0.117	0.025	Medtr6te083870	1	intergenic	-244	Unknown protein	NA	NA	NA	NA	NA	NA
nodules upper root	2	15,842,719	15,840,674	15,846,126	2.56E-06	111	0.112	0.056	Medtr2g044580	1	coding	0	Chaperone protein dnaJ	237.889	51.016	69.642	81.876	76.388	90.564
occupancy lower root	5	35,855,904	35,856,164	35,856,970	2.93E-05	111	0.101404165	0.021	Medtr5g085320	1	intergenic	260	Unknown protein	0	0	0	0	0	0
occupancy upper root	5	36,094,342	36,098,170	36,102,286	2.37E-05	111	0.154	0.064	Medtr5g085870	1	intergenic	3828	UBA and UBX domain-containing protein	23.892	9.752	19.877	19.065	21.1	26.812
totalnod	U	1,529,881	1,524,793	1,528,560	2.76E-05	111	0.108	0.224	AC146721_1014	1	intergenic	-1321	Glycosyltransferase	24.68	22.03	23.552	0	31.266	33.016
trichomes	3	5,368,976	5,370,242	5,373,884	8.93E-06	111	0.162	0.052	Medtr3g020320	1	intergenic	1266	Serine/threonine protein kinase	0	0	0.047	0	0.081	0
FloweringDate	7	26,912,126	26,911,705	26,911,914	1.15E-06	112	0.149	0.09	Medtr7g087720	1	intergenic	-212	Unknown protein	0	0.208	0	0.376	0	0.167
height3	2	26,510,953	26,509,427	26,510,974	2.46E-05	112	0.093	0.399	Medtr2g086310	1	coding	0	Unknown protein	0	0	0	0	0.316	0
nodules lower root	3	9,146,889	9,139,447	9,141,614	1.74E-05	112	0.13	0.041	Medtr3te030650	1	intergenic	-5275	LINE-1 reverse transcriptase homolog	NA	NA	NA	NA	NA	NA
nodules upper root	2	15,844,779	15,840,674	15,846,126	2.58E-06	112	0.105	0.055	Medtr2g044580	1	intron	0	Chaperone protein dnaJ	237.889	51.016	69.642	81.876	76.388	90.564
occupancy lower root	8	25,952,937	25,949,354	25,956,933	2.94E-05	112	0.110909363	0.035	Medtr8te091960	1	intron	0	Transposase	NA	NA	NA	NA	NA	NA
occupancy upper root	7	35,731,353	35,727,633	35,729,325	2.41E-05	112	0.17	0.031	Medtr7g111380	1	intergenic	-2028	Hydrophobic protein LTI6A	15.68	24.696	55.163	30.103	76.374	15.969
totalnod	5	33,161,583	33,164,512	33,166,279	2.78E-05	112	0.092	0.031	Medtr5g079890	1	intergenic	2929	Elicitor-responsive protein	0.79	0.444	0	0.936	0	0
trichomes	8	9,033,223	9,033,405	9,046,445	8.96E-06	112	0.144	0.035	Medtr8g038550	1	intergenic	182	Flowering time control protein FY	14.906	6.858	13.043	16.971	18.897	28.485
FloweringDate	7	26,635,025	26,634,157	26,634,944	1.16E-06	113	0.137	0.102	Medtr7g087220	1	intergenic	-81	Unknown protein	0	0	0	0	0	0
height3	2	32,564,885	32,562,344	32,565,049	2.47E-05	113	0.088	0.369	Medtr2g101500	1	coding	0	Auxin-responsive protein IAA	2.585	3.094	15.038	14.138	33.522	21.99
nodules lower root	2	14,554,824	14,546,547	14,557,063	1.75E-05	113	0.095	0.024	Medtr2g039290	1	intron	0	Serine/threonine protein kinase PBS1	11.339	10.254	8.546	14.249	9.597	9.507
nodules upper root	5	40,326,314	40,326,999	40,328,711	2.59E-06	113	0.119	0.032	Medtr5g094660	1	intergenic	685	Cytochrome P450	0	0	39.828	0	0	0.066
occupancy lower root	U	2,553,276	2,554,918	2,555,256	2.96E-05	113	0.135077861	0.029	AC151738_60	1	intergenic	1642	Unknown protein	NA	NA	NA	NA	NA	NA
occupancy upper root	2	27,159,592	27,158,254	27,158,869	2.42E-05	113	0.089	0.191	Medtr2g087690	1	intergenic	-723	Unknown protein	0	0	0	0	0	0
totalnod	8	10,758,314	10,759,666	10,760,800	2.79E-05	113	0.151	0.025	Medtr8g042310	1	intergenic	1352	Unknown protein	0	0	0	0	0	0
trichomes	7	28,171,461	28,166,457	28,170,611	8.99E-06	113	0.112	0.023	Medtr7g090120	1	intergenic	-850	Protein WAX2	0.749	0.908	0.061	0	0.63	3.152
FloweringDate	7	27,099,485	27,099,500	27,099,874	1.19E-06	114	0.119	0.108	Medtr7g088130	1	intergenic	15	Unknown protein	0	0	0	0	0	0
height3	2	34,043,063	34,042,039	34,044,674	2.52E-05	114	0.088	0.124	Medtr2te104390	1	intron	0	Reverse transcriptase	NA	NA	NA	NA	NA	NA
nodules lower root	2	6,833,317	6,826,421	6,833,475	1.77E-05	114	0.095	0.293	Medtr2g020590	1	intron	0	1-deoxy-D-xylulose 5-phosphate synthase	0.048	0	0.102	2.843	0.7	0
nodules upper root	4	18,400,017	18,399,999	18,400,230	2.60E-06	114	0.129	0.036	Medtr4te059880	1	coding	0	Unknown protein	NA	NA	NA	NA	NA	NA
occupancy lower root	U	2,242,390	2,245,094	2,246,959	3.00E-05	114	0.137672603	0.042	AC151525_14	1	intergenic	2704	Unknown protein	0.16	0	0.169	0	0	0.168
occupancy upper root	2	27,130,466	27,131,556	27,133,537	2.42E-05	114	0.097	0.195	Medtr2g087620	1	intergenic	1090	Unknown protein	0	0	0	0	0	0
totalnod	5	40,281,034	40,278,975	40,280,109	2.81E-05	114	0.13	0.099	Medtr5g094530	1	intergenic	-925	( )-delta-cadinene synthase	0.166	0	0	2.647	0	0
trichomes	1	11,067,627	11,066,985	11,070,129	8.99E-06	114	0.112	0.023	Medtr1g040450	1	intron	0	Unknown protein	0	0	0	0	0	0
FloweringDate	7	26,754,456	26,756,005	26,756,521	1.21E-06	115	0.147	0.14	Medtr7g087420	1	intergenic	1549	Unknown protein	0	0	0	0	0	0
height3	3	23,549,820	23,550,675	23,550,866	2.55E-05	115	0.125	0.029	Medtr3g072720	1	intergenic	855	Unknown protein	0	0	0	0	0	0
nodules lower root	8	17,187,139	17,181,184	17,186,848	1.78E-05	115	0.151	0.028	Medtr8g067420	1	intergenic	-291	tRNA-dihydrouridine synthase 2-like protein	7.216	10.139	12.255	5.056	5.37	9.407
nodules upper root	2	15,845,663	15,840,674	15,846,126	2.61E-06	115	0.104	0.054	Medtr2g044580	1	coding	0	Chaperone protein dnaJ	237.889	51.016	69.642	81.876	76.388	90.564
occupancy lower root	2	14,706,992	14,709,342	14,709,969	3.01E-05	115	0.133459319	0.094	Medtr2g039650	1	intergenic	2350	Unknown protein	0	0	0	0	0	0
occupancy upper root	5	36,106,046	36,103,972	36,110,447	2.45E-05	115	0.086	0.027	Medtr5g085880	1	intron	0	Protein FAM91A1	0.07	0	0.074	0.041	0	0.257
totalnod	2	6,832,337	6,826,421	6,833,475	2.85E-05	115	0.124	0.246	Medtr2g020590	1	intron	0	1-deoxy-D-xylulose 5-phosphate synthase	0.048	0	0.102	2.843	0.7	0
trichomes	5	33,800,361	33,800,692	33,802,571	9.02E-06	115	0.121	0.098	Medtr5g081260	1	intergenic	331	Sister chromatid cohesion 1 protein	0	0	0.115	0	0.199	0.115
FloweringDate	7	27,191,817	27,191,830	27,192,036	1.25E-06	116	0.145	0.502	Medtr7g088320	1	intergenic	13	Unknown protein	0.435	0	0.806	0.773	0.595	0.458
height3	2	3,721,147	3,720,981	3,723,622	2.60E-05	116	0.099	0.028	Medtr2g013240	1	intron	0	Tigger transposable element-derived protein	0	0	0	0	0	0
nodules lower root	7	22,491,986	22,491,907	22,492,587	1.79E-05	116	0.105	0.022	Medtr7te079630	1	coding	0	Retrovirus-related Pol polyprotein from transposon TNT 1-94	NA	NA	NA	NA	NA	NA
nodules upper root	2	15,842,551	15,840,674	15,846,126	2.61E-06	116	0.107	0.055	Medtr2g044580	1	intron	0	Chaperone protein dnaJ	237.889	51.016	69.642	81.876	76.388	90.564
occupancy lower root	U	2,242,386	2,245,094	2,246,959	3.03E-05	116	0.134838336	0.041	AC151525_14	1	intergenic	2708	Unknown protein	0.16	0	0.169	0	0	0.168
occupancy upper root	2	12,679,567	12,680,106	12,682,458	2.46E-05	116	0.143	0.159	Medtr2g035650	1	intergenic	539	Unknown protein	1.182	12.572	5.253	2.381	11.848	15.918
totalnod	8	1,775,366	1,775,771	1,782,044	2.96E-05	116	0.152	0.364	Medtr8g011330	1	intergenic	405	Unknown protein	0.041	0.027	0.259	0.193	0.037	0.258
trichomes	4	42,132,008	42,130,911	42,133,517	9.03E-06	116	0.104	0.054	Medtr4g121960	1	intron	0	Ubiquitin carrier protein E2	0	0	0	0	0	4.758
FloweringDate	4	24,911,753	24,908,247	24,908,961	1.25E-06	117	0.122	0.03	Medtr4g076920	1	intergenic	-2792	Ribulose bisphosphate carboxylase large chain	0	0	0	0	0	0
height3	6	630,201	629,379	630,063	2.60E-05	117	0.088	0.062	Medtr6te005930	1	intergenic	-138	Unknown protein	NA	NA	NA	NA	NA	NA
nodules lower root	6	19,407,148	19,408,455	19,408,807	1.84E-05	117	0.121	0.021	Medtr6g083890	1	intergenic	1307	Unknown protein	0	0	0	0	0	0
nodules upper root	2	15,842,889	15,840,674	15,846,126	2.62E-06	117	0.107	0.057	Medtr2g044580	1	intron	0	Chaperone protein dnaJ	237.889	51.016	69.642	81.876	76.388	90.564
occupancy lower root	8	19,558,448	19,560,423	19,563,496	3.03E-05	117	0.096315518	0.025	Medtr8g073530	1	intergenic	1975	Copalyl diphosphate synthase	0.109	0.143	0	0	0	0
occupancy upper root	8	24,876,032	24,869,960	24,871,441	2.46E-05	117	0.116	0.124	Medtr8g088470	1	intergenic	-4591	Cytochrome P450	0	4.239	2.837	0	0	7.887
totalnod	5	39,648,180	39,649,557	39,651,516	2.98E-05	117	0.105	0.034	Medtr5g093210	1	intergenic	1377	Unknown protein	0.124	0	0.131	0	0	0
trichomes	4	42,132,008	42,130,911	42,133,517	9.03E-06	117	0.104	0.054	Medtr4g121960	2	intron	0	Ubiquitin carrier protein E2	86.502	48.066	144.43	39.425	85.575	41.461
FloweringDate	7	26,781,477	26,781,406	26,784,576	1.26E-06	118	0.179	0.46	Medtr7g087460	1	intron	0	Transcription elongation factor SPT6	0	0	0.052	0	0	0
height3	2	26,933,918	26,934,282	26,934,939	2.62E-05	118	0.083	0.032	Medtr2g087190	1	intergenic	364	GDSL esterase/lipase	0	0	0.17	0.191	0.293	0.169
nodules lower root	2	24,541,516	24,542,149	24,547,319	1.86E-05	118	0.129	0.068	Medtr2g081590	1	intergenic	633	Embryonic abundant protein USP92	60.823	0	0.106	84.099	0	0.315
nodules upper root	2	31,813,344	31,815,334	31,820,971	2.68E-06	118	0.149	0.023	Medtr2g100070	1	intergenic	1990	Protein HOTHEAD	0.607	0.863	47.134	0.479	33.821	135.924
occupancy lower root	7	2,815,135	2,819,725	2,820,822	3.05E-05	118	0.148366974	0.025	Medtr7g011980	1	intergenic	4590	Unknown protein	0	0.123	0.496	0	0.854	0.296
occupancy upper root	U	4,674,511	4,674,736	4,693,810	2.46E-05	118	0.116	0.399	AC225517_5	1	intergenic	225	5'-methylthioadenosine/S-adenosylhomocysteine nucleosidase	0.222	0	0	0.486	0	0
totalnod	2	13,274,720	13,275,149	13,276,362	3.00E-05	118	0.129	0.366	Medtr2g036660	1	intergenic	429	Unknown protein	0.394	0	0	0	0.719	0.415
trichomes	3	26,287,715	26,287,408	26,287,569	9.06E-06	118	0.102	0.048	Medtr3g082030	1	intergenic	-146	Unknown protein	0.39	0	0	0	0	0
FloweringDate	7	27,007,045	27,003,699	27,010,552	1.26E-06	119	0.112	0.081	Medtr7te087950	1	intron	0	Retrovirus-related Pol polyprotein from type-1 retrotransposable element R2	NA	NA	NA	NA	NA	NA
height3	4	31,802,676	31,797,672	31,801,631	2.63E-05	119	0.14	0.066	Medtr4g092640	1	intergenic	-1045	Squalene epoxidase	0.756	42.644	29.345	0.651	13.78	24.877
nodules lower root	2	22,965,719	22,963,095	22,963,708	1.89E-05	119	0.177	0.031	Medtr2g075290	1	intergenic	-2011	Unknown protein	0	0	0	0	0	0
nodules upper root	8	21,889,856	21,887,761	21,889,586	2.70E-06	119	0.213	0.031	Medtr8g078350	1	intergenic	-270	Major pollen allergen-like protein	0	0	0	0	0	0
occupancy lower root	6	10,390,738	10,388,232	10,391,182	3.05E-05	119	0.138395489	0.308	Medtr6g051830	1	coding	0	DNA repair and recombination protein PIF1	0.047	0	0	0	0	0
occupancy upper root	6	3,021,247	3,016,216	3,019,727	2.47E-05	119	0.093	0.051	Medtr6g012620	1	intergenic	-1520	Unknown protein	0	0	0.937	0	0.161	0
totalnod	2	14,457,276	14,458,129	14,462,836	3.01E-05	119	0.135	0.072	Medtr2g039120	2	intergenic	853	Beta-galactosidase	0.905	3.978	0	12.194	0	0
trichomes	6	2,383,463	2,382,523	2,382,717	9.14E-06	119	0.097	0.029	Medtr6g009670	1	intergenic	-746	Unknown protein	0	0	0	0	1.021	0
FloweringDate	7	27,357,569	27,352,007	27,358,082	1.26E-06	120	0.121	0.475	Medtr7g088640	1	coding	0	Disease resistance protein RPS2	0.08	0.052	0.021	0.094	0	0.063
height3	2	19,586,305	19,580,998	19,587,883	2.63E-05	120	0.084	0.346	Medtr2g062470	1	coding	0	Unknown protein	4.248	0	0.974	0	0.28	0.054
nodules lower root	7	6,169,392	6,169,649	6,169,973	1.93E-05	120	0.111	0.053	Medtr7g023700	1	intergenic	257	Unknown protein	0	0	0	0	0	0
nodules upper root	2	32,192,263	32,192,283	32,195,676	2.70E-06	120	0.161	0.104	Medtr2g100780	1	intergenic	20	Auxin-responsive protein IAA18	15.741	7.021	28.679	20.608	30.468	27.483
occupancy lower root	6	21,739,025	21,742,189	21,744,662	3.06E-05	120	0.126207929	0.04	Medtr6g089560	1	intergenic	3164	Unknown protein	NA	NA	NA	NA	NA	NA
occupancy upper root	4	23,095,986	23,095,136	23,095,399	2.48E-05	120	0.091	0.062	Medtr4g072580	1	intergenic	-587	Auxin-induced protein-like protein	0	0.543	2.626	0	0	0
totalnod	2	14,457,276	14,458,129	14,463,494	3.01E-05	120	0.135	0.072	Medtr2g039120	1	intergenic	853	Beta-galactosidase	6.882	49.612	244.074	76.582	23.865	10.173
trichomes	8	15,000,375	15,000,108	15,003,883	9.21E-06	120	0.138	0.162	Medtr8te061000	1	intron	0	Unknown protein	NA	NA	NA	NA	NA	NA
FloweringDate	7	27,192,204	27,191,830	27,192,036	1.28E-06	121	0.12	0.324	Medtr7g088320	1	intergenic	-168	Unknown protein	0.435	0	0.806	0.773	0.595	0.458
height3	2	15,011,000	15,010,133	15,010,717	2.65E-05	121	0.108	0.056	Medtr2g040290	1	intergenic	-283	Unknown protein	0	0	0	0	0	0
nodules lower root	1	5,908,530	5,908,839	5,909,096	1.96E-05	121	0.099	0.447	Medtr1g019230	1	intergenic	309	NAD(P)H-quinone oxidoreductase subunit 2 B	0	0	0	0	0.772	0
nodules upper root	6	21,597,718	21,596,387	21,598,678	2.73E-06	121	0.146	0.08	Medtr6te089310	1	coding	0	Reverse transcriptase	NA	NA	NA	NA	NA	NA
occupancy lower root	4	24,016,929	24,015,405	24,015,770	3.07E-05	121	0.127806301	0.035	Medtr4g075090	1	intergenic	-1159	Unknown protein	NA	NA	NA	NA	NA	NA
occupancy upper root	5	28,324,867	28,323,840	28,325,239	2.51E-05	121	0.151	0.024	Medtr5g069240	1	intron	0	Unknown protein	0	0	0	0	0	0
totalnod	7	18,326,795	18,326,478	18,327,211	3.02E-05	121	0.098	0.022	Medtr7g070600	1	intron	0	Unknown protein	0.173	0.057	0	0.102	0.079	0
trichomes	7	17,541,529	17,539,741	17,541,451	9.28E-06	121	0.093	0.037	Medtr7g068230	1	intergenic	-78	Unknown protein	0	0	0	0	0	0
FloweringDate	7	27,389,943	27,382,410	27,393,679	1.29E-06	122	0.128	0.406	Medtr7g088700	1	intron	0	LCR/BET1	56.882	32.509	48.982	53.243	30.626	43.287
height3	2	19,583,464	19,580,998	19,587,883	2.68E-05	122	0.092	0.48	Medtr2g062470	1	coding	0	Unknown protein	4.248	0	0.974	0	0.28	0.054
nodules lower root	3	9,146,886	9,139,447	9,141,614	1.99E-05	122	0.127	0.04	Medtr3te030650	1	intergenic	-5272	LINE-1 reverse transcriptase homolog	NA	NA	NA	NA	NA	NA
nodules upper root	2	18,232,301	18,230,876	18,231,211	2.74E-06	122	0.139	0.062	Medtr2te059030	1	intergenic	-1090	Retroelement pol polyprotein-like protein	NA	NA	NA	NA	NA	NA
occupancy lower root	5	42,330,551	42,332,540	42,338,402	3.11E-05	122	0.107934076	0.2	Medtr5g099020	1	intergenic	1989	Transporter	4.119	0	0	0	0	0
occupancy upper root	4	33,466,188	33,466,318	33,468,094	2.51E-05	122	0.111	0.052	Medtr4te097070	1	intergenic	130	Unknown protein	NA	NA	NA	NA	NA	NA
totalnod	5	7,389,869	7,388,452	7,389,670	3.04E-05	122	0.093	0.087	Medtr5g020060	1	intergenic	-199	Unknown protein	2.46	0.95	1.837	2.228	1.846	0.304
trichomes	2	13,520,986	13,520,852	13,526,762	9.31E-06	122	0.105	0.027	Medtr2g037140	1	coding	0	TMV resistance protein N	0.935	0.526	0.565	0.917	0.973	0.618
FloweringDate	7	26,769,363	26,768,114	26,778,159	1.33E-06	123	0.133	0.48	Medtr7g087450	1	intron	0	Regulation of nuclear pre-mRNA domain-containing protein 1B	17.935	7.41	12.723	17.332	12.737	10.55
height3	6	9,803,987	9,802,020	9,805,449	2.71E-05	123	0.111	0.068	Medtr6g046620	1	coding	0	NBS-LRR resistance protein	0.241	0.198	0.606	0.393	0.44	0.793
nodules lower root	U	7,337,569	7,334,836	7,336,848	1.99E-05	123	0.098	0.44	AC233070_1029	1	intergenic	-721	Peptidyl-prolyl cis-trans isomerase	0	0	0	0	0	0
nodules upper root	4	8,908,031	8,906,979	8,908,334	2.76E-06	123	0.114	0.025	Medtr4g029360	1	coding	0	Unknown protein	NA	NA	NA	NA	NA	NA
occupancy lower root	5	42,330,551	42,332,540	42,338,402	3.11E-05	123	0.107934076	0.2	Medtr5g099020	2	intergenic	1989	Transporter	11.987	4.299	6.387	25.941	7.832	8.881
occupancy upper root	5	14,112,091	14,115,648	14,115,818	2.58E-05	123	0.158	0.024	Medtr5g033710	1	intergenic	3557	Unknown protein	NA	NA	NA	NA	NA	NA
totalnod	4	4,487,110	4,484,005	4,485,989	3.08E-05	123	0.098	0.072	Medtr4g017260	1	intergenic	-1121	Receptor-like protein kinase	0	0.074	0	0	0	0
trichomes	2	3,463,292	3,461,318	3,462,254	9.44E-06	123	0.107	0.021	Medtr2g012750	1	intergenic	-1038	Unknown protein	2.291	1.907	5.202	5.163	6.313	7.994
FloweringDate	7	27,370,886	27,371,002	27,371,795	1.35E-06	124	0.159	0.098	Medtr7te088670	1	intergenic	116	Unknown protein	NA	NA	NA	NA	NA	NA
height3	3	28,131,979	28,137,296	28,139,098	2.71E-05	124	0.157	0.049	Medtr3g085890	1	intergenic	5317	B12D protein	13.374	9.605	113.56	65.597	17.239	5.573
nodules lower root	5	1,256,917	1,254,424	1,256,128	2.00E-05	124	0.121	0.026	Medtr5g007730	1	intergenic	-789	Chalcone synthase	1.076	5.753	48.632	21.946	0.56	0.809
nodules upper root	5	30,851,112	30,849,214	30,849,369	2.76E-06	124	0.137	0.029	Medtr5g074960	1	intergenic	-1743	Unknown protein	1.412	0	0.597	0.669	0.514	0.297
occupancy lower root	6	10,390,879	10,388,232	10,391,182	3.14E-05	124	0.114920336	0.139	Medtr6g051830	1	coding	0	DNA repair and recombination protein PIF1	0.047	0	0	0	0	0
occupancy upper root	6	23,137,136	23,133,583	23,137,514	2.59E-05	124	0.097	0.022	Medtr6g092700	1	intron	0	Thioredoxin-like protein	3.151	28.342	19.113	3.073	20.935	19.98
totalnod	5	14,348,388	14,345,665	14,350,613	3.10E-05	124	0.087	0.465	Medtr5g034140	1	intron	0	Mitochondrial Rho GTPase	0.113	0	0	0	0	0
trichomes	6	5,939,421	5,936,471	5,937,001	9.45E-06	124	0.138	0.029	Medtr6g025580	1	intergenic	-2420	Unknown protein	0	0	0	0	0.363	0
FloweringDate	7	27,072,286	27,070,797	27,075,170	1.38E-06	125	0.114	0.08	Medtr7g088070	1	intron	0	Myb family transcription factor APL	48.161	24.795	30.226	26.716	31.137	19.313
height3	2	33,693,336	33,693,095	33,695,252	2.72E-05	125	0.11	0.419	Medtr2g103600	1	intron	0	Unknown protein	0	0	1.113	0	0	0
nodules lower root	4	5,336,368	5,334,817	5,337,027	2.00E-05	125	0.124	0.393	Medtr4g020470	1	intron	0	Eukaryotic translation initiation factor	0	0	0	0	0.288	0
nodules upper root	2	15,841,834	15,840,674	15,846,126	2.77E-06	125	0.106	0.055	Medtr2g044580	1	intron	0	Chaperone protein dnaJ	237.889	51.016	69.642	81.876	76.388	90.564
occupancy lower root	8	5,855,160	5,856,032	5,856,622	3.14E-05	125	0.165292555	0.055	Medtr8g022990	1	intergenic	872	Unknown protein	0	0.412	13.283	1.487	0.572	0.991
occupancy upper root	U	1,525,152	1,524,793	1,528,560	2.61E-05	125	0.087	0.071	AC146721_1014	1	3_UTR	0	Glycosyltransferase	24.68	22.03	23.552	0	31.266	33.016
totalnod	4	7,949,297	7,951,219	7,951,422	3.17E-05	125	0.135	0.371	Medtr4g026745	1	intergenic	1922	CCP	NA	NA	NA	NA	NA	NA
trichomes	2	32,408,705	32,407,798	32,408,213	9.45E-06	125	0.102	0.025	Medtr2te101170	1	intergenic	-492	Unknown protein	NA	NA	NA	NA	NA	NA
FloweringDate	7	27,072,286	27,074,039	27,075,170	1.38E-06	126	0.114	0.08	Medtr7g088070	2	intron	0	Myb family transcription factor APL	0	0	0	0	0	2.105
height3	5	6,879,398	6,883,202	6,884,868	2.72E-05	126	0.189	0.038	Medtr5g018990	1	intergenic	3804	Cytochrome P450	1.078	0.583	0.067	11.791	0	0.133
nodules lower root	5	10,358,211	10,356,920	10,363,379	2.01E-05	126	0.088	0.075	Medtr5g025960	1	coding	0	Rop guanine nucleotide exchange factor	6.393	78.433	25.705	6.508	34.266	26.394
nodules upper root	U	16,976,505	16,974,335	16,975,448	2.79E-06	126	0.218	0.273	CU571152_1016	1	intergenic	-1057	Unknown protein	0	0	0	0	0	0
occupancy lower root	8	5,706,297	5,705,142	5,705,739	3.15E-05	126	0.203059701	0.119	Medtr8g022670	1	intergenic	-558	Unknown protein	0.147	0	0	0	0	0
occupancy upper root	4	28,792,948	28,789,072	28,792,331	2.61E-05	126	0.104	0.13	Medtr4g084000	1	intergenic	-617	Unknown protein	5.799	0.754	0.061	2.72	0.105	0.785
totalnod	4	5,455,115	5,454,565	5,457,931	3.18E-05	126	0.089	0.316	Medtr4g020620	2	coding	0	Unknown protein	2.039	0.462	2.208	1.251	1.604	2.566
trichomes	5	23,339,615	23,336,942	23,339,529	9.58E-06	126	0.116	0.07	Medtr5g058100	1	intergenic	-86	F-box/LRR-repeat protein	0	0	0	0	0	0
FloweringDate	7	27,101,730	27,102,969	27,106,725	1.40E-06	127	0.13	0.13	Medtr7g088140	2	intergenic	1239	RNA-binding protein	0	0	0	0	0	0
height3	2	4,175,861	4,174,256	4,174,423	2.76E-05	127	0.097	0.476	Medtr2g014080	1	intergenic	-1438	Unknown protein	0	0	0	0	0	0
nodules lower root	5	10,358,211	10,356,920	10,358,730	2.01E-05	127	0.088	0.075	Medtr5g025960	2	coding	0	Rop guanine nucleotide exchange factor	0	0	0	0	0	0
nodules upper root	2	15,841,977	15,840,674	15,846,126	2.83E-06	127	0.114	0.056	Medtr2g044580	1	intron	0	Chaperone protein dnaJ	237.889	51.016	69.642	81.876	76.388	90.564
occupancy lower root	U	2,254,148	2,255,033	2,256,969	3.16E-05	127	0.104882234	0.033	AC151525_16	1	intergenic	885	Unknown protein	0	0	0	0	0	0
occupancy upper root	5	32,720,376	32,717,753	32,720,435	2.61E-05	127	0.117	0.047	Medtr5g078900	1	coding	0	RING-finger protein-like protein	0	0	0	0	0	0
totalnod	4	5,455,115	5,454,565	5,458,657	3.18E-05	127	0.089	0.316	Medtr4g020620	1	coding	0	Unknown protein	0.395	0	0	0	0	0
trichomes	6	2,421,914	2,421,970	2,423,536	9.62E-06	127	0.096	0.043	Medtr6g009770	1	intergenic	56	Mitochondrial chaperone BCS1	0.494	0	0	0	0	0
FloweringDate	7	27,101,730	27,102,985	27,106,725	1.40E-06	128	0.13	0.13	Medtr7g088140	1	intergenic	1239	RNA-binding protein	92.406	39.668	83.758	70.648	48.441	94.636
height3	2	29,125,355	29,119,706	29,124,323	2.77E-05	128	0.091	0.383	Medtr2g094090	2	intergenic	-442	Calcium/calmodulin-dependent protein kinase kinase	0	12.95	0	0	0	19.668
nodules lower root	5	29,788,125	29,790,051	29,790,361	2.01E-05	128	0.168	0.044	Medtr5g072420	1	intergenic	1926	CCP	34.041	0.167	0.135	0.151	0	0
nodules upper root	4	8,908,294	8,906,979	8,908,334	2.86E-06	128	0.115	0.025	Medtr4g029360	1	coding	0	Unknown protein	NA	NA	NA	NA	NA	NA
occupancy lower root	1	12,796,050	12,795,057	12,796,704	3.16E-05	128	0.122958402	0.032	Medtr1g044060	1	intron	0	Unknown protein	0.883	0	0	0.523	0	0
occupancy upper root	6	22,720,545	22,711,152	22,713,151	2.63E-05	128	0.099	0.033	Medtr6g091760	1	intergenic	-7394	1-aminocyclopropane-1-carboxylate synthase	0.267	0	0.353	0.791	0	0
totalnod	2	20,661,795	20,660,849	20,661,625	3.20E-05	128	0.094	0.369	Medtr2g064610	1	intergenic	-170	Mitochondrial protein	0	0	0	0	0	0
trichomes	5	29,615,985	29,614,537	29,617,787	9.63E-06	128	0.117	0.043	Medtr5g071980	1	intron	0	Unknown protein	0	0	0	0	0	0
FloweringDate	7	27,190,887	27,186,373	27,190,229	1.41E-06	129	0.118	0.374	Medtr7g088310	1	intergenic	-658	Unknown protein	9.475	6.35	20.255	7.998	6.243	4.452
height3	2	29,125,355	29,119,706	29,124,913	2.77E-05	129	0.091	0.383	Medtr2g094090	1	intergenic	-442	Calcium/calmodulin-dependent protein kinase kinase	17.737	0	24.356	28.666	13.835	0
nodules lower root	4	42,555,484	42,551,145	42,551,769	2.02E-05	129	0.089	0.023	Medtr4g122890	1	intergenic	-3715	Pectinesterase inhibitor	0	0	0	0	5.59	0
nodules upper root	7	32,741,864	32,741,502	32,742,055	2.86E-06	129	0.142	0.021	Medtr7g102370	1	intron	0	Unknown protein	0	0	0	0	0	0
occupancy lower root	5	14,930	15,245	19,705	3.19E-05	129	0.130653766	0.064	Medtr5g005030	1	intergenic	315	DNA polymerase IV	9.327	10.144	12.449	17.885	5.826	15.975
occupancy upper root	4	39,299,051	39,301,323	39,301,854	2.64E-05	129	0.112	0.274	Medtr4g114560	1	intergenic	2272	Unknown protein	0	0	0	0	0	0
totalnod	7	37,358,365	37,358,601	37,370,236	3.20E-05	129	0.099	0.066	Medtr7g114850	1	intergenic	236	Pseudouridylate synthase 7 homolog	5.607	7.198	14.87	11.378	9.765	13.833
trichomes	U	7,846,966	7,839,456	7,845,452	9.66E-06	129	0.149	0.119	AC233109_47	2	intergenic	-1270	Monoglyceride lipase	0	0	0	0	0	0
FloweringDate	7	27,096,389	27,092,204	27,095,392	1.41E-06	130	0.123	0.116	Medtr7g088120	1	intergenic	-997	Disease resistance protein	0.032	0	0.034	0.114	0	0.067
height3	1	30,338,884	30,338,456	30,344,402	2.79E-05	130	0.086	0.057	Medtr1g102100	1	intron	0	Unknown protein	0	0	0	0	0	0
nodules lower root	2	6,855,336	6,849,670	6,856,827	2.02E-05	130	0.091	0.279	Medtr2g020620	1	coding	0	SQUAMOSA promoter binding protein	12.877	11.972	13.863	17.429	20.178	14.631
nodules upper root	2	17,226,311	17,227,709	17,228,334	2.89E-06	130	0.14	0.047	Medtr2g049280	1	intergenic	1398	Unknown protein	0.203	1.068	0.215	0.241	0	0.214
occupancy lower root	7	11,102,816	11,103,701	11,105,381	3.29E-05	130	0.132284723	0.104	Medtr7g038380	1	intergenic	885	WRKY transcription factor	1.196	0.49	0.395	7.523	0	2.358
occupancy upper root	6	1,828,056	1,826,254	1,826,505	2.66E-05	130	0.111	0.094	Medtr6g008610	1	intergenic	-1551	Unknown protein	0	0	0	0	0	0
totalnod	2	30,329,625	30,329,768	30,332,785	3.25E-05	130	0.132	0.102	Medtr2g097380	1	intergenic	143	GRAS family transcription factor	0	0	0	0	0	0
trichomes	U	7,846,966	7,839,456	7,845,452	9.66E-06	130	0.149	0.119	AC233109_47	3	intergenic	-1270	Monoglyceride lipase	1.607	0.82	1.511	3.489	0.813	0.845
FloweringDate	7	26,833,648	26,832,613	26,833,231	1.44E-06	131	0.125	0.089	Medtr7g087540	1	intergenic	-417	Unknown protein	0	0	0	0	0	0.203
height3	U	12,758,906	12,757,908	12,759,362	2.79E-05	131	0.116	0.211	AC234952_4	1	coding	0	Cytokinin-O-glucosyltransferase	0.877	0.288	3.092	1.558	3.994	18.678
nodules lower root	2	6,855,343	6,849,670	6,856,827	2.07E-05	131	0.089	0.276	Medtr2g020620	1	coding	0	SQUAMOSA promoter binding protein	12.877	11.972	13.863	17.429	20.178	14.631
nodules upper root	4	36,252,106	36,245,362	36,250,235	2.92E-06	131	0.195	0.058	Medtr4g104360	1	intergenic	-1871	Eukaryotic translation initiation factor 4 gamma	74.376	30.704	49.613	83.983	87.313	81.436
occupancy lower root	3	13,768,038	13,763,003	13,770,190	3.32E-05	131	0.129253924	0.068	Medtr3te046970	1	intron	0	Gag/pol polyprotein	NA	NA	NA	NA	NA	NA
occupancy upper root	1	9,140,711	9,134,275	9,136,381	2.67E-05	131	0.135	0.026	Medtr1te031170	1	intergenic	-4330	Serine/threonine protein phosphatase 7 long form homolog	NA	NA	NA	NA	NA	NA
totalnod	5	40,594,856	40,587,821	40,593,237	3.26E-05	131	0.124	0.113	Medtr5g095230	1	intergenic	-1619	Cytochrome P450 monooxygenase CYP72A59	1.257	0.33	0.133	38.94	0.115	1.455
trichomes	U	7,846,966	7,839,456	7,845,696	9.66E-06	131	0.149	0.119	AC233109_47	1	intergenic	-1270	Monoglyceride lipase	0	0	0	0	0	0
FloweringDate	1	15,746,258	15,746,480	15,746,908	1.45E-06	132	0.129	0.137	Medtr1g061650	1	intergenic	222	Unknown protein	0	0	0	0	0	0
height3	5	4,043,221	4,037,335	4,048,272	2.81E-05	132	0.111	0.053	Medtr5te013510	1	intron	0	Protein TIFY 3B	NA	NA	NA	NA	NA	NA
nodules lower root	2	6,832,337	6,826,421	6,833,475	2.08E-05	132	0.134	0.246	Medtr2g020590	1	intron	0	1-deoxy-D-xylulose 5-phosphate synthase	0.048	0	0.102	2.843	0.7	0
nodules upper root	2	15,846,942	15,840,674	15,846,126	2.92E-06	132	0.109	0.06	Medtr2g044580	1	intergenic	-816	Chaperone protein dnaJ	237.889	51.016	69.642	81.876	76.388	90.564
occupancy lower root	2	14,861,302	14,859,735	14,860,810	3.32E-05	132	0.095937413	0.047	Medtr2g039950	1	intergenic	-492	Unknown protein	0	0	0	0	0	0
occupancy upper root	1	7,247,787	7,247,296	7,248,961	2.68E-05	132	0.094	0.161	Medtr1g023470	1	intron	0	Unknown protein	0	0	0	0	0	0
totalnod	5	18,754,066	18,750,455	18,753,658	3.26E-05	132	0.127	0.032	Medtr5g043620	1	intergenic	-408	1-acyl-sn-glycerol-3-phosphate acyltransferase	2.995	9.757	7.58	2.724	5.651	8.718
trichomes	1	19,193,505	19,192,917	19,193,795	1.01E-05	132	0.094	0.081	Medtr1g075560	1	intron	0	Unknown protein	0	0	0	0	0	0
FloweringDate	2	8,618,937	8,618,463	8,618,702	1.45E-06	133	0.144	0.11	Medtr2g026770	1	intergenic	-235	Unknown protein	0	0	0	0	0	0
height3	3	30,653,299	30,652,472	30,652,672	2.82E-05	133	0.101	0.261	Medtr3g090620	1	intergenic	-627	Unknown protein	0.544	0	0	0.644	0	0
nodules lower root	4	5,461,084	5,454,565	5,458,657	2.11E-05	133	0.103	0.397	Medtr4g020620	1	intergenic	-2427	Unknown protein	0.395	0	0	0	0	0
nodules upper root	2	15,841,535	15,840,674	15,846,126	2.92E-06	133	0.103	0.055	Medtr2g044580	1	coding	0	Chaperone protein dnaJ	237.889	51.016	69.642	81.876	76.388	90.564
occupancy lower root	3	10,419,300	10,415,659	10,429,640	3.38E-05	133	0.099077666	0.038	Medtr3g032980	1	intron	0	Alpha-N-acetylglucosaminidase	7.055	3.426	5.764	14.191	4.666	3.207
occupancy upper root	8	14,796,911	14,797,070	14,797,309	2.70E-05	133	0.177	0.088	Medtr8te060450	1	intergenic	159	Unknown protein	NA	NA	NA	NA	NA	NA
totalnod	2	23,548,843	23,549,110	23,549,377	3.29E-05	133	0.195	0.398	Medtr2g076570	1	intergenic	267	Unknown protein	0	0	0	0	0	0
trichomes	7	5,565,219	5,559,111	5,568,043	1.02E-05	133	0.106	0.365	Medtr7g022310	1	intron	0	Sphingosine-1-phosphate lyase	12.574	6.9	19.318	23.172	10.96	8.664
FloweringDate	7	27,080,376	27,079,556	27,083,259	1.46E-06	134	0.139	0.099	Medtr7g088090	1	intron	0	ABSCISIC ACID-INSENSITIVE 5-like protein	15.359	5.014	7.575	16.87	5.654	20.923
height3	2	26,915,541	26,915,275	26,918,048	2.83E-05	134	0.083	0.032	Medtr2te087150	1	intron	0	Serine/threonine protein phosphatase 7 long form homolog	NA	NA	NA	NA	NA	NA
nodules lower root	4	5,461,084	5,454,565	5,457,931	2.11E-05	134	0.103	0.397	Medtr4g020620	2	intergenic	-2427	Unknown protein	2.039	0.462	2.208	1.251	1.604	2.566
nodules upper root	4	8,908,092	8,906,979	8,908,334	2.92E-06	134	0.112	0.024	Medtr4g029360	1	coding	0	Unknown protein	NA	NA	NA	NA	NA	NA
occupancy lower root	3	10,419,300	10,415,659	10,429,640	3.38E-05	134	0.099077666	0.038	Medtr3g032980	2	intron	0	Alpha-N-acetylglucosaminidase	4.596	3.596	3.88	0	6.064	7.904
occupancy upper root	5	30,676,004	30,678,209	30,678,920	2.73E-05	134	0.104	0.438	Medtr5g074520	1	intergenic	2205	Unknown protein	0	0	0	0	0	0
totalnod	4	9,270,961	9,267,705	9,273,258	3.29E-05	134	0.116	0.438	Medtr4te030990	1	coding	0	Retrovirus-related Pol polyprotein from type-2 retrotransposable element R2DM	NA	NA	NA	NA	NA	NA
trichomes	1	19,193,509	19,192,917	19,193,795	1.03E-05	134	0.094	0.081	Medtr1g075560	1	intron	0	Unknown protein	0	0	0	0	0	0
FloweringDate	4	24,907,336	24,908,247	24,908,961	1.47E-06	135	0.149	0.039	Medtr4g076920	1	intergenic	911	Ribulose bisphosphate carboxylase large chain	0	0	0	0	0	0
height3	5	23,475,713	23,476,102	23,476,461	2.85E-05	135	0.098	0.12	Medtr5g058420	1	intergenic	389	Unknown protein	0	0	0	0	0	0
nodules lower root	4	23,047,648	23,047,025	23,050,013	2.11E-05	135	0.178	0.058	Medtr4te072400	1	coding	0	Endonuclease-reverse transcriptase HmRTE-e01	NA	NA	NA	NA	NA	NA
nodules upper root	5	37,425,594	37,423,668	37,425,187	2.95E-06	135	0.107	0.028	Medtr5g088650	1	intergenic	-407	Unknown protein	NA	NA	NA	NA	NA	NA
occupancy lower root	3	10,419,300	10,419,170	10,429,640	3.38E-05	135	0.099077666	0.038	Medtr3g032980	3	intron	0	Alpha-N-acetylglucosaminidase	0	0	0	0	0	0
occupancy upper root	1	26,450,724	26,451,661	26,455,093	2.76E-05	135	0.091	0.056	Medtr1g093720	1	intergenic	937	Leucoanthocyanidin reductase	0	0.08	12.934	0	18.713	1.736
totalnod	5	35,351,536	35,352,087	35,352,994	3.31E-05	135	0.114	0.029	Medtr5g084270	1	intergenic	551	Unknown protein	0	0	0.301	0.337	0.518	0
trichomes	1	19,193,666	19,192,917	19,193,795	1.05E-05	135	0.093	0.087	Medtr1g075560	1	coding	0	Unknown protein	0	0	0	0	0	0
FloweringDate	7	27,334,971	27,335,664	27,336,048	1.50E-06	136	0.136	0.095	Medtr7g088610	1	intergenic	693	Unknown protein	0	0	0	0	0	0
height3	6	13,425,770	13,424,202	13,440,965	2.85E-05	136	0.109	0.06	Medtr6te065490	1	intron	0	TNP2	NA	NA	NA	NA	NA	NA
nodules lower root	2	6,851,864	6,849,670	6,856,827	2.12E-05	136	0.093	0.249	Medtr2g020620	1	coding	0	SQUAMOSA promoter binding protein	12.877	11.972	13.863	17.429	20.178	14.631
nodules upper root	2	32,557,338	32,556,965	32,560,939	3.01E-06	136	0.103	0.041	Medtr2g101480	1	coding	0	Unknown protein	14.83	5.237	13.223	11.735	17.325	20.073
occupancy lower root	U	2,555,173	2,554,918	2,555,256	3.38E-05	136	0.090401441	0.025	AC151738_60	1	coding	0	Unknown protein	NA	NA	NA	NA	NA	NA
occupancy upper root	4	1,049,394	1,041,660	1,050,042	2.81E-05	136	0.114	0.044	Medtr4te007040	1	intron	0	Transposon Ty1-A Gag-Pol polyprotein	NA	NA	NA	NA	NA	NA
totalnod	4	5,335,715	5,334,817	5,337,027	3.37E-05	136	0.096	0.072	Medtr4g020470	1	intron	0	Eukaryotic translation initiation factor	0	0	0	0	0.288	0
trichomes	8	27,580,631	27,577,224	27,580,013	1.05E-05	136	0.114	0.034	Medtr8g095110	1	intergenic	-618	MAC/Perforin domain containing protein	5.82	2.723	0.963	10.189	4.886	2.182
FloweringDate	3	3,496,869	3,494,888	3,497,912	1.59E-06	137	0.243	0.055	Medtr3te014490	1	intron	0	FAR1-related protein	NA	NA	NA	NA	NA	NA
height3	2	19,595,168	19,595,440	19,595,706	2.91E-05	137	0.106	0.387	Medtr2g062510	1	intergenic	272	Unknown protein	0	0	0.866	0	0	0
nodules lower root	6	12,158,359	12,160,932	12,165,939	2.13E-05	137	0.128	0.041	Medtr6g059320	1	intergenic	2573	Alkylated DNA repair protein alkB homolog	2.41	0.988	2.867	2.051	1.921	2.772
nodules upper root	2	15,844,567	15,840,674	15,846,126	3.04E-06	137	0.11	0.056	Medtr2g044580	1	coding	0	Chaperone protein dnaJ	237.889	51.016	69.642	81.876	76.388	90.564
occupancy lower root	5	21,718,866	21,719,145	21,719,807	3.40E-05	137	0.151904323	0.121	Medtr5g053980	1	intergenic	279	Unknown protein	0	0	0	0	0	0
occupancy upper root	1	20,858,947	20,850,696	20,855,146	2.84E-05	137	0.136	0.18	Medtr1g081640	1	intergenic	-3801	Cysteine synthase	0.097	0	0	0	0	0
totalnod	2	6,832,316	6,826,421	6,833,475	3.37E-05	137	0.118	0.281	Medtr2g020590	1	intron	0	1-deoxy-D-xylulose 5-phosphate synthase	0.048	0	0.102	2.843	0.7	0
trichomes	5	22,100,488	22,099,501	22,103,188	1.05E-05	137	0.145	0.043	Medtr5g054980	1	intron	0	CCP	84.171	0	0	0.173	0	0
FloweringDate	7	27,351,223	27,352,007	27,358,082	1.59E-06	138	0.125	0.071	Medtr7g088640	1	intergenic	784	Disease resistance protein RPS2	0.08	0.052	0.021	0.094	0	0.063
height3	6	16,285,036	16,284,912	16,288,617	2.95E-05	138	0.103	0.051	Medtr6g074610	1	intron	0	Unknown protein	0.283	0.124	0.299	0.446	0.343	0.198
nodules lower root	U	11,623,257	11,622,052	11,624,025	2.14E-05	138	0.086	0.336	AC233676_27	1	coding	0	Protein tolB	0.822	0	0	11.422	0	0
nodules upper root	8	29,932,797	29,933,441	29,937,331	3.06E-06	138	0.108	0.026	Medtr8g102580	1	intergenic	644	E3 ubiquitin-protein ligase UHRF1	8.92	3.354	12.087	6.91	13.879	14.655
occupancy lower root	8	5,852,477	5,842,946	5,852,279	3.42E-05	138	0.094052953	0.041	Medtr8g022980	1	intergenic	-198	Fiber protein Fb21	7.817	7.13	10.403	8.259	7.689	9.727
occupancy upper root	5	29,555,248	29,553,205	29,555,968	2.85E-05	138	0.119	0.077	Medtr5g071840	1	intron	0	Protein CHUP1	0.888	1.166	3.288	0.438	0.674	2.102
totalnod	7	18,010,058	18,009,987	18,011,830	3.39E-05	138	0.13	0.036	Medtr7g069910	1	intron	0	Unknown protein	NA	NA	NA	NA	NA	NA
trichomes	4	14,757,175	14,757,405	14,765,138	1.07E-05	138	0.159	0.043	Medtr4g050300	1	intergenic	230	YABBY protein	0.259	27.187	22.866	0.307	58.254	24.507
FloweringDate	7	27,229,490	27,231,122	27,236,570	1.60E-06	139	0.125	0.161	Medtr7g088410	1	intergenic	1632	Alpha-L-arabinofuranosidase	49.732	46.941	104.953	66.096	28.173	32.476
height3	4	44,799,665	44,798,799	44,800,253	3.00E-05	139	0.182	0.06	Medtr4te128270	1	intron	0	Unknown protein	NA	NA	NA	NA	NA	NA
nodules lower root	4	5,462,324	5,464,338	5,467,494	2.14E-05	139	0.181	0.106	Medtr4te020630	1	intergenic	2014	Transposon TX1 uncharacterized 149 kDa protein	NA	NA	NA	NA	NA	NA
nodules upper root	7	26,291,939	26,285,453	26,290,926	3.08E-06	139	0.136	0.021	Medtr7te086600	1	intergenic	-1013	Pre-mRNA-splicing factor CLF1	NA	NA	NA	NA	NA	NA
occupancy lower root	4	39,358,593	39,354,262	39,354,664	3.47E-05	139	0.12428517	0.049	Medtr4te114630	1	intergenic	-3929	Unknown protein	NA	NA	NA	NA	NA	NA
occupancy upper root	4	38,183,060	38,183,543	38,184,659	2.85E-05	139	0.151	0.121	Medtr4g112570	1	intergenic	483	Senescence-associated protein	0	0	0.426	0	0.49	0
totalnod	6	2,841,186	2,838,897	2,842,119	3.44E-05	139	0.15	0.391	Medtr6g012280	1	intron	0	Zinc finger-homeodomain protein	4.197	23.017	26.79	0.533	12.56	59.425
trichomes	8	13,986,054	13,985,363	13,985,793	1.10E-05	139	0.099	0.041	Medtr8g058070	1	intergenic	-261	Unknown protein	0	0	0	0	0	0
FloweringDate	7	27,229,491	27,231,122	27,236,570	1.60E-06	140	0.125	0.161	Medtr7g088410	1	intergenic	1631	Alpha-L-arabinofuranosidase	49.732	46.941	104.953	66.096	28.173	32.476
height3	6	16,696,211	16,695,379	16,696,396	3.01E-05	140	0.148	0.189	Medtr6g075600	1	intron	0	Unknown protein	0	0	0	0	0	0
nodules lower root	6	10,378,564	10,379,007	10,382,489	2.20E-05	140	0.181	0.038	Medtr6g051800	1	intergenic	443	Receptor-like protein kinase	0	0	0	0	0	0
nodules upper root	2	23,282,716	23,281,841	23,285,679	3.11E-06	140	0.131	0.072	Medtr2g075950	1	intron	0	Ras-related protein Rab-11B	12.429	14.771	41.037	47.046	52.785	45.84
occupancy lower root	4	13,824,937	13,824,693	13,828,547	3.49E-05	140	0.103756285	0.119	Medtr4g047630	1	3_UTR	0	Transmembrane protein	5.932	3.265	7.792	18.356	10.632	17.81
occupancy upper root	4	28,565,535	28,562,882	28,564,217	2.86E-05	140	0.097	0.194	Medtr4g083580	1	intergenic	-1318	Unknown protein	2.754	1.046	4.255	1.888	5.084	4.307
totalnod	2	23,071,878	23,069,832	23,070,197	3.52E-05	140	0.085	0.039	Medtr2g075490	1	intergenic	-1681	Unknown protein	0	0	0	0	0	0
trichomes	7	643,849	640,355	644,142	1.11E-05	140	0.091	0.046	Medtr7g005970	1	coding	0	High mobility group family	0	0	1.319	0	0	0
FloweringDate	7	27,415,157	27,411,865	27,421,513	1.62E-06	141	0.115	0.12	Medtr7g088740	1	intron	0	4-alpha-glucanotransferase	0	0	0	0	0	0
height3	8	19,240,171	19,240,645	19,241,997	3.03E-05	141	0.1	0.039	Medtr8g072990	1	intergenic	474	DIV1B protein	0	0	0	0	0.273	0
nodules lower root	3	35,420,311	35,421,457	35,425,919	2.22E-05	141	0.141	0.053	Medtr3g100750	1	intergenic	1146	GLABRA2 expression modulator	78.711	26.001	64.532	57.037	85.171	42.964
nodules upper root	2	15,849,917	15,849,373	15,855,359	3.12E-06	141	0.103	0.055	Medtr2g044600	1	3_UTR	0	Transmembrane protein	9.913	6.786	4.228	6.944	3.981	7.735
occupancy lower root	5	30,214,991	30,214,121	30,214,408	3.50E-05	141	0.122701401	0.12	Medtr5g073290	1	intergenic	-583	Unknown protein	0	0	0	0	0	0
occupancy upper root	5	17,736,428	17,735,781	17,736,902	2.92E-05	141	0.11	0.128	Medtr5g041300	1	coding	0	Photosystem II CP47 chlorophyll apoprotein	0.201	5.018	1.277	0	0.733	1.905
totalnod	4	2,036,506	2,035,779	2,036,255	3.53E-05	141	0.107	0.036	Medtr4g010260	1	intergenic	-251	Unknown protein	0	0	0	0	0	0
trichomes	1	16,015,744	16,011,914	16,015,866	1.12E-05	141	0.102	0.025	Medtr1g062180	1	coding	0	Zinc finger MYM-type protein	0	0	0	0	0	0
FloweringDate	7	27,415,157	27,413,981	27,421,513	1.62E-06	142	0.115	0.12	Medtr7g088740	2	intron	0	4-alpha-glucanotransferase	0	0	0	0	3.246	0
height3	2	29,608,649	29,608,475	29,608,965	3.09E-05	142	0.094	0.431	Medtr2g095770	1	coding	0	Unknown protein	0	0	0	0	0	0
nodules lower root	3	9,146,892	9,139,447	9,141,614	2.24E-05	142	0.128	0.034	Medtr3te030650	1	intergenic	-5278	LINE-1 reverse transcriptase homolog	NA	NA	NA	NA	NA	NA
nodules upper root	3	37,517,870	37,513,561	37,516,133	3.15E-06	142	0.216	0.033	Medtr3te106110	1	intergenic	-1737	Gag-pol polyprotein	NA	NA	NA	NA	NA	NA
occupancy lower root	7	28,495,102	28,491,466	28,493,962	3.52E-05	142	0.097617961	0.034	Medtr7g090760	1	intergenic	-1140	F-box/FBD/LRR-repeat protein	0.334	0.292	0.236	0.791	0.101	0.351
occupancy upper root	5	36,988,315	36,981,747	36,986,789	2.93E-05	142	0.122	0.028	Medtr5te087650	1	intergenic	-1526	FAR1-related protein	NA	NA	NA	NA	NA	NA
totalnod	8	20,694,919	20,697,708	20,699,509	3.55E-05	142	0.103	0.062	Medtr8g076120	1	intergenic	2789	Unknown protein	0	0	0	0	0	0
trichomes	4	42,162,162	42,164,261	42,165,193	1.13E-05	142	0.132	0.069	Medtr4g122020	1	intergenic	2099	Unknown protein	0	0	0	0	0	0
FloweringDate	7	27,415,157	27,413,981	27,421,513	1.62E-06	143	0.115	0.12	Medtr7g088740	3	intron	0	4-alpha-glucanotransferase	9.936	55.993	56.442	17.006	35.205	28.045
height3	2	32,176,667	32,173,710	32,173,865	3.10E-05	143	0.098	0.378	Medtr2g100750	1	intergenic	-2802	Unknown protein	0	0	0	0	0	0
nodules lower root	4	13,823,242	13,822,564	13,823,070	2.25E-05	143	0.113	0.025	Medtr4g047620	1	intergenic	-172	Unknown protein	0	0	0	0	0	0
nodules upper root	2	15,846,808	15,840,674	15,846,126	3.17E-06	143	0.116	0.066	Medtr2g044580	1	intergenic	-682	Chaperone protein dnaJ	237.889	51.016	69.642	81.876	76.388	90.564
occupancy lower root	5	25,068,697	25,066,375	25,070,911	3.56E-05	143	0.134546856	0.038	Medtr5g062290	1	intron	0	Glucan 1	5.567	1.246	1.271	7.418	0.346	0.865
occupancy upper root	7	4,300,446	4,300,026	4,300,289	2.94E-05	143	0.145	0.026	Medtr7g016940	1	intergenic	-157	Unknown protein	0	0	0	0	0	0
totalnod	5	26,991,976	26,993,112	26,997,170	3.57E-05	143	0.084	0.034	Medtr5g066340	1	intergenic	1136	Unknown protein	0.107	0	0.378	0	0	0.038
trichomes	7	719,317	719,198	722,968	1.13E-05	143	0.109	0.179	Medtr7g006080	1	coding	0	Solute carrier family 35 member F1	7.454	5.25	8.396	4.378	5.299	4.079
FloweringDate	7	27,050,379	27,045,885	27,051,095	1.62E-06	144	0.111	0.075	Medtr7te088030	1	coding	0	LINE-type retrotransposon LIb DNA complete sequence Insertion at the SCL6 site	NA	NA	NA	NA	NA	NA
height3	5	4,699,248	4,697,291	4,697,497	3.11E-05	144	0.151	0.082	Medtr5g014660	1	intergenic	-1751	Unknown protein	0	0	0	0	0	0
nodules lower root	6	17,704,238	17,704,618	17,705,010	2.27E-05	144	0.163	0.027	Medtr6g078640	1	intergenic	380	Unknown protein	0	0	0	0	0	0
nodules upper root	1	22,499,558	22,498,210	22,498,764	3.20E-06	144	0.185	0.022	Medtr1g085190	1	intergenic	-794	Unknown protein	4.784	1.758	4.655	58.469	2.789	2.214
occupancy lower root	8	19,625,169	19,624,697	19,627,279	3.59E-05	144	0.145155848	0.034	Medtr8g073700	1	intron	0	Protein kinase APK1B	0	0.86	0.277	0	0	0.276
occupancy upper root	7	22,732,754	22,728,272	22,735,434	3.00E-05	144	0.106	0.283	Medtr7g080180	1	intron	0	Serine carboxypeptidase-like protein	27.403	33.284	5.315	6.712	27.144	23.043
totalnod	5	35,351,533	35,352,087	35,352,994	3.58E-05	144	0.119	0.03	Medtr5g084270	1	intergenic	554	Unknown protein	0	0	0.301	0.337	0.518	0
trichomes	1	10,201,325	10,200,239	10,201,961	1.14E-05	144	0.096	0.024	Medtr1g038650	1	coding	0	TCP family transcription factor	9.277	26.79	48.95	23.231	92.717	73.93
FloweringDate	7	27,458,898	27,457,816	27,458,504	1.66E-06	145	0.191	0.388	Medtr7te088810	1	intergenic	-394	Unknown protein	NA	NA	NA	NA	NA	NA
height3	2	32,130,238	32,125,518	32,132,131	3.11E-05	145	0.083	0.305	Medtr2g100660	1	coding	0	Chloroplastic group IIA intron splicing facilitator CRS1	1.546	3.226	3.648	1.174	1.806	5.003
nodules lower root	2	6,855,311	6,849,670	6,856,827	2.30E-05	145	0.089	0.272	Medtr2g020620	1	coding	0	SQUAMOSA promoter binding protein	12.877	11.972	13.863	17.429	20.178	14.631
nodules upper root	2	32,192,745	32,192,283	32,195,676	3.22E-06	145	0.127	0.046	Medtr2g100780	1	intron	0	Auxin-responsive protein IAA18	15.741	7.021	28.679	20.608	30.468	27.483
occupancy lower root	5	19,872,853	19,873,299	19,874,295	3.64E-05	145	0.10827989	0.044	Medtr5te046250	1	intergenic	446	Retrovirus-related Pol polyprotein from transposon TNT 1-94	NA	NA	NA	NA	NA	NA
occupancy upper root	5	22,742,207	22,742,208	22,743,088	3.02E-05	145	0.105	0.048	Medtr5g056540	1	intergenic	1	Zinc finger MYM-type protein	0	0	0	0	0	0
totalnod	2	31,486,257	31,487,071	31,487,226	3.61E-05	145	0.127	0.066	Medtr2g099460	1	intergenic	814	Unknown protein	0	0	0	0	0	0
trichomes	3	21,752,453	21,751,711	21,753,499	1.15E-05	145	0.092	0.028	Medtr3g069470	1	coding	0	Ribosomal protein-like protein	0	0	0	0	0	0
FloweringDate	4	13,878,661	13,878,065	13,878,554	1.71E-06	146	0.121	0.025	Medtr4g047790	1	intergenic	-107	Unknown protein	0	0	0	0	0	0
height3	2	33,992,300	33,990,817	33,992,917	3.16E-05	146	0.094	0.476	Medtr2g104220	1	intron	0	Anthocyanin 5-aromatic acyltransferase	0	0	0	0	0	0
nodules lower root	2	16,712,828	16,709,854	16,714,117	2.30E-05	146	0.13	0.023	Medtr2g048180	1	intron	0	Cysteine proteinase	0	0	0	0	0	0
nodules upper root	2	32,283,232	32,275,212	32,278,949	3.23E-06	146	0.161	0.038	Medtr2g100930	1	intergenic	-4283	Unknown protein	5.374	3.946	15.562	8.864	10.955	4.037
occupancy lower root	8	18,338,551	18,337,439	18,339,214	3.65E-05	146	0.08548103	0.023	Medtr8g070550	1	coding	0	Unknown protein	0	0.138	0.111	0	0.192	0.111
occupancy upper root	5	37,576,166	37,577,197	37,577,373	3.02E-05	146	0.128	0.023	Medtr5g088920	1	intergenic	1031	Unknown protein	0	0	0	0	0	0
totalnod	8	21,624,011	21,619,255	21,624,008	3.66E-05	146	0.1	0.07	Medtr8te077820	1	intergenic	-3	Reverse transcriptase family member	NA	NA	NA	NA	NA	NA
trichomes	3	28,405,987	28,399,546	28,400,636	1.16E-05	146	0.128	0.081	Medtr3g086370	1	intergenic	-5351	Unknown protein	0	0	0	0	0	0
FloweringDate	8	1,862,104	1,855,522	1,861,154	1.73E-06	147	0.171	0.079	Medtr8g011460	1	intergenic	-950	Fimbrin	1.461	2.579	16.357	5.787	10.554	14.622
height3	3	4,865,659	4,864,567	4,865,549	3.17E-05	147	0.115	0.242	Medtr3te019140	1	intergenic	-110	Unknown protein	NA	NA	NA	NA	NA	NA
nodules lower root	5	34,291,777	34,293,706	34,296,895	2.31E-05	147	0.121	0.033	Medtr5g082190	1	intergenic	1929	Unknown protein	0.234	0	0	0.092	0	0.082
nodules upper root	2	17,348,225	17,342,943	17,358,465	3.25E-06	147	0.115	0.042	Medtr2g049570	1	intron	0	ATP synthase subunit alpha	0.032	2.317	0.102	0	0.058	0.506
occupancy lower root	8	19,620,975	19,620,100	19,623,069	3.65E-05	147	0.15106375	0.042	Medtr8te073680	1	coding	0	Mitochondrial protein	NA	NA	NA	NA	NA	NA
occupancy upper root	6	5,349,132	5,348,396	5,350,285	3.05E-05	147	0.104	0.029	Medtr6te023560	1	coding	0	Unknown protein	NA	NA	NA	NA	NA	NA
totalnod	4	42,563,762	42,562,417	42,563,149	3.70E-05	147	0.105	0.023	Medtr4te122910	1	intergenic	-613	Unknown protein	NA	NA	NA	NA	NA	NA
trichomes	1	21,639,201	21,638,715	21,638,948	1.16E-05	147	0.104	0.031	Medtr1g083410	1	intergenic	-253	Unknown protein	0	0	0	0	0	0
FloweringDate	1	15,745,496	15,746,480	15,746,908	1.74E-06	148	0.135	0.152	Medtr1g061650	1	intergenic	984	Unknown protein	0	0	0	0	0	0
height3	2	8,345,472	8,341,608	8,344,630	3.18E-05	148	0.111	0.139	Medtr2te026400	1	intergenic	-842	Unknown protein	NA	NA	NA	NA	NA	NA
nodules lower root	7	25,296,609	25,297,548	25,299,577	2.34E-05	148	0.114	0.18	Medtr7g084750	1	intergenic	939	Xyloglucan endotransglucosylase/hydrolase	0	0	2.452	6.902	0	0.074
nodules upper root	8	14,939,642	14,940,460	14,941,515	3.32E-06	148	0.117	0.301	Medtr8g060850	1	intergenic	818	Metallothionein-like protein	331.14	951.51	1007.718	431.928	187.503	1164.199
occupancy lower root	7	29,929,196	29,927,326	29,928,331	3.68E-05	148	0.114207066	0.082	Medtr7g093620	1	intergenic	-865	Unknown protein	0	0	0	0	0	0
occupancy upper root	4	1,041,235	1,041,660	1,050,042	3.07E-05	148	0.103	0.036	Medtr4te007040	1	intergenic	425	Transposon Ty1-A Gag-Pol polyprotein	NA	NA	NA	NA	NA	NA
totalnod	7	15,389,567	15,391,176	15,391,457	3.75E-05	148	0.1	0.046	Medtr7g058850	1	intergenic	1609	D-mannose binding lectin family protein	0	0	0	0	0	0
trichomes	5	17,701,100	17,700,849	17,711,666	1.17E-05	148	0.108	0.043	Medtr5te041250	1	intron	0	Pol polyprotein	NA	NA	NA	NA	NA	NA
FloweringDate	7	27,201,236	27,201,289	27,205,785	1.76E-06	149	0.113	0.134	Medtr7g088350	1	intergenic	53	Palmitoyltransferase AKR1	6.198	2.554	7.943	6.751	9.149	10.325
height3	3	27,759,277	27,754,159	27,757,943	3.25E-05	149	0.087	0.054	Medtr3g085160	1	intergenic	-1334	F-box family protein	23.249	19.806	20.275	58.512	12.218	19.749
nodules lower root	7	25,296,609	25,297,548	25,298,312	2.34E-05	149	0.114	0.18	Medtr7g084750	2	intergenic	939	Xyloglucan endotransglucosylase/hydrolase	0	0	0	1.358	0	0
nodules upper root	2	15,845,696	15,840,674	15,846,126	3.40E-06	149	0.102	0.054	Medtr2g044580	1	coding	0	Chaperone protein dnaJ	237.889	51.016	69.642	81.876	76.388	90.564
occupancy lower root	1	1,563,025	1,564,302	1,566,564	3.72E-05	149	0.085563629	0.19	Medtr1g008610	1	intergenic	1277	Unknown protein	5.484	1.619	1.837	4.113	1.582	1.586
occupancy upper root	5	28,956,608	28,955,161	28,957,501	3.09E-05	149	0.139	0.226	Medtr5g070700	1	intron	0	Cytochrome P450	0	0.465	11.3	0	3.656	1.862
totalnod	2	20,662,887	20,660,849	20,661,625	3.80E-05	149	0.103	0.33	Medtr2g064610	1	intergenic	-1262	Mitochondrial protein	0	0	0	0	0	0
trichomes	2	18,326,847	18,324,261	18,328,126	1.17E-05	149	0.202	0.067	Medtr2te059250	1	coding	0	Retrovirus-related Pol polyprotein from type-1 retrotransposable element R2	NA	NA	NA	NA	NA	NA
FloweringDate	3	8,303,754	8,303,284	8,308,427	1.78E-06	150	0.16	0.054	Medtr3g027870	1	intron	0	tRNA/rRNA methyltransferase	2.869	10.285	4.086	3.921	8.646	15.089
height3	6	22,798,915	22,780,898	22,790,993	3.26E-05	150	0.093	0.021	Medtr6te091940	1	intergenic	-7922	Gag-pol polyprotein	NA	NA	NA	NA	NA	NA
nodules lower root	5	21,932,166	21,931,825	21,932,700	2.44E-05	150	0.132	0.111	Medtr5g054550	1	3_UTR	0	RING finger protein	1.12	0.817	2.632	1.179	1.36	1.44
nodules upper root	7	7,915,533	7,913,690	7,915,052	3.42E-06	150	0.175	0.021	Medtr7g027670	1	intergenic	-481	Homeobox-leucine zipper protein HDG1	0	0	0	0	0	0
occupancy lower root	7	6,721,864	6,718,039	6,720,977	3.74E-05	150	0.090536053	0.082	Medtr7g024940	1	intergenic	-887	Unknown protein	0	0	0	0	0	0
occupancy upper root	7	31,592,973	31,589,497	31,591,413	3.10E-05	150	0.134	0.275	Medtr7g100330	1	intergenic	-1560	Calcium-transporting ATPase 1	0	0	0	0	0	0
totalnod	U	6,696,365	6,690,808	6,695,777	3.80E-05	150	0.098	0.027	AC229727_19	1	intergenic	-588	L-idonate 5-dehydrogenase	17.861	0	44.564	19.449	0	0
trichomes	3	10,922,207	10,921,239	10,924,313	1.19E-05	150	0.161	0.043	Medtr3g033970	1	intron	0	Unknown protein	0.888	0	0	0	0.202	0
FloweringDate	7	26,760,354	26,757,398	26,760,261	1.79E-06	151	0.122	0.115	Medtr7g087430	1	intergenic	-93	Protein TRANSPARENT TESTA	0	0.107	0.173	0.097	0	0.258
height3	4	29,442,304	29,439,417	29,442,912	3.29E-05	151	0.115	0.289	Medtr4g085910	1	intron	0	ABSCISIC ACID-INSENSITIVE 5-like protein	29.005	32.817	30.123	32.642	26.182	26.847
nodules lower root	8	10,351,217	10,352,073	10,354,752	2.45E-05	151	0.111	0.13	Medtr8g041330	1	intergenic	856	Choline/ethanolamine kinase	0	0	2.48	0	0.134	0
nodules upper root	2	15,834,756	15,830,856	15,831,752	3.42E-06	151	0.113	0.061	Medtr2g044570	1	intergenic	-3004	RING-H2 finger protein ATL3J	2.844	3.959	0.729	3.164	0.471	2.175
occupancy lower root	8	19,296,001	19,288,357	19,289,026	3.84E-05	151	0.105127352	0.034	Medtr8g073120	1	intergenic	-6975	Ring finger protein	1.457	6.215	51.618	2.588	54.629	7.15
occupancy upper root	6	13,854,123	13,853,322	13,854,442	3.13E-05	151	0.116	0.027	Medtr6g068980	1	intron	0	Unknown protein	0	0	0	0	0	0
totalnod	U	6,696,365	6,691,881	6,695,777	3.80E-05	151	0.098	0.027	AC229727_19	2	intergenic	-588	L-idonate 5-dehydrogenase	0	0	0	0	0	0
trichomes	1	31,887,764	31,885,290	31,887,578	1.27E-05	151	0.125	0.021	Medtr1g108410	1	intergenic	-186	Myosin XI	0	0.303	0	0	0	0.242
FloweringDate	7	27,191,724	27,191,830	27,192,036	1.79E-06	152	0.132	0.335	Medtr7g088320	1	intergenic	106	Unknown protein	0.435	0	0.806	0.773	0.595	0.458
height3	8	5,411,043	5,402,846	5,410,083	3.29E-05	152	0.147	0.18	Medtr8g021980	1	intergenic	-960	Protein FAM48A	13.879	6.327	8.275	10.212	6.487	10.164
nodules lower root	U	13,558,268	13,556,644	13,559,306	2.48E-05	152	0.108	0.034	AC235487_41	1	intron	0	LTRGag-pol-polymerase	NA	NA	NA	NA	NA	NA
nodules upper root	2	1,530,973	1,533,817	1,534,707	3.44E-06	152	0.137	0.025	Medtr2g008350	1	intergenic	2844	ATP synthase subunit alpha	0	0.45	0	0	0	0
occupancy lower root	7	18,343,426	18,340,571	18,344,746	3.85E-05	152	0.153732303	0.465	Medtr7te070640	1	coding	0	Pol polyprotein	NA	NA	NA	NA	NA	NA
occupancy upper root	7	22,368,450	22,368,873	22,369,182	3.13E-05	152	0.134	0.261	Medtr7g079390	1	intergenic	423	Unknown protein	0	0	0	0	0	0
totalnod	6	19,329,224	19,326,543	19,332,072	3.87E-05	152	0.14	0.059	Medtr6g083730	1	intron	0	Unknown protein	0	0	0	0.235	0.181	0.052
trichomes	5	17,156,253	17,155,285	17,157,717	1.28E-05	152	0.121	0.024	Medtr5g039940	1	intron	0	Unknown protein	0	0	0	0	0	0
FloweringDate	2	27,082,988	27,078,123	27,083,518	1.79E-06	153	0.169	0.113	Medtr2te087510	1	coding	0	Retrovirus-related Pol polyprotein LINE-1	NA	NA	NA	NA	NA	NA
height3	3	27,850,339	27,850,668	27,851,170	3.32E-05	153	0.101	0.033	Medtr3g085360	1	intergenic	329	Unknown protein	NA	NA	NA	NA	NA	NA
nodules lower root	2	6,851,863	6,849,670	6,856,827	2.49E-05	153	0.091	0.255	Medtr2g020620	1	coding	0	SQUAMOSA promoter binding protein	12.877	11.972	13.863	17.429	20.178	14.631
nodules upper root	6	2,030,707	2,021,229	2,033,719	3.44E-06	153	0.123	0.037	Medtr6te008990	1	intron	0	Histone deacetylase complex SIN3 component	NA	NA	NA	NA	NA	NA
occupancy lower root	5	35,707,966	35,705,646	35,706,475	3.89E-05	153	0.101096434	0.04	Medtr5g085090	1	intergenic	-1491	Unknown protein	0	0	0	0	0	0
occupancy upper root	5	12,614,628	12,604,363	12,613,928	3.14E-05	153	0.118	0.027	Medtr5g030580	1	intergenic	-700	Protein spinster homolog	8.683	3.663	10.441	11.63	9.133	5.327
totalnod	5	40,116,548	40,117,970	40,124,220	3.87E-05	153	0.099	0.095	Medtr5g094230	1	intergenic	1422	Glycerophosphodiesterase-like protein	17.086	42.336	36.794	38.362	50.652	32.986
trichomes	5	17,723,990	17,720,837	17,721,483	1.33E-05	153	0.102	0.031	Medtr5g041270	1	intergenic	-2507	Unknown protein	0	0	0	0	0	0
FloweringDate	8	3,204,692	3,205,458	3,208,124	1.81E-06	154	0.251	0.029	Medtr8te014630	1	intergenic	766	FAR1-related protein	NA	NA	NA	NA	NA	NA
height3	4	25,945,425	25,944,375	25,945,080	3.41E-05	154	0.107	0.126	Medtr4g078650	1	intergenic	-345	Unknown protein	0	0	0	0	0	0
nodules lower root	5	10,356,555	10,356,920	10,363,379	2.53E-05	154	0.106	0.082	Medtr5g025960	1	intergenic	365	Rop guanine nucleotide exchange factor	6.393	78.433	25.705	6.508	34.266	26.394
nodules upper root	5	22,409,568	22,409,523	22,409,705	3.53E-06	154	0.111	0.024	Medtr5g055750	1	coding	0	Unknown protein	0	0	0	0	0	0
occupancy lower root	5	40,329,809	40,330,405	40,331,396	3.89E-05	154	0.153143625	0.041	Medtr5g094670	1	intergenic	596	Cytochrome P450 CYP71D176	0	0	0	0	0	0
occupancy upper root	6	1,819,279	1,818,785	1,821,331	3.14E-05	154	0.084	0.126	Medtr6g008600	1	coding	0	Cytochrome P450	0	0	0	0	0.122	0.141
totalnod	5	13,741,081	13,742,139	13,742,816	3.88E-05	154	0.093	0.038	Medtr5g032850	1	intergenic	1058	Unknown protein	0	0	0	0	0	0
trichomes	1	19,195,455	19,196,838	19,197,372	1.33E-05	154	0.137	0.106	Medtr1g075570	1	intergenic	1383	MADS-box transcription factor	0	0	0	0	0	0
FloweringDate	7	27,537,450	27,523,776	27,538,775	1.81E-06	155	0.138	0.096	Medtr7g088950	1	intron	0	TMV resistance protein N	0.535	0.062	0	2.516	0.029	0.165
height3	2	19,048,251	19,047,836	19,048,828	3.45E-05	155	0.16	0.038	Medtr2g060680	1	intron	0	Unknown protein	0	0	0	0	0	0
nodules lower root	5	10,356,555	10,356,920	10,358,730	2.53E-05	155	0.106	0.082	Medtr5g025960	2	intergenic	365	Rop guanine nucleotide exchange factor	0	0	0	0	0	0
nodules upper root	2	32,602,933	32,598,593	32,599,791	3.55E-06	155	0.153	0.056	Medtr2g101540	1	intergenic	-3142	Unknown protein	0.14	0	0	0	0	0
occupancy lower root	7	36,320,541	36,311,998	36,315,331	3.92E-05	155	0.131810144	0.136	Medtr7g112700	1	intergenic	-5210	F-actin-capping protein subunit alpha	13.288	18.583	38.603	28.588	32.982	32.648
occupancy upper root	4	25,945,749	25,944,375	25,945,080	3.17E-05	155	0.107	0.037	Medtr4g078650	1	intergenic	-669	Unknown protein	0	0	0	0	0	0
totalnod	2	20,662,434	20,660,849	20,661,625	3.89E-05	155	0.103	0.362	Medtr2g064610	1	intergenic	-809	Mitochondrial protein	0	0	0	0	0	0
trichomes	1	19,215,042	19,211,500	19,213,563	1.36E-05	155	0.104	0.12	Medtr1g075610	1	intergenic	-1479	Cyclin-dependent kinase	9.636	3.614	47.408	20.786	97.019	73.651
FloweringDate	5	10,930,516	10,925,938	10,930,283	1.89E-06	156	0.152	0.032	Medtr5g026970	1	intergenic	-233	Protein BREVIS RADIX	2.831	0.791	1.72	6.634	3.182	0.57
height3	3	6,361,520	6,361,221	6,361,607	3.48E-05	156	0.148	0.033	Medtr3g022610	1	coding	0	Unknown protein	0	0	0	0	0	0
nodules lower root	5	7,389,869	7,388,452	7,389,670	2.53E-05	156	0.094	0.087	Medtr5g020060	1	intergenic	-199	Unknown protein	2.46	0.95	1.837	2.228	1.846	0.304
nodules upper root	3	25,485,781	25,486,309	25,487,804	3.65E-06	156	0.126	0.022	Medtr3te079760	1	intergenic	528	FAR1-related protein	NA	NA	NA	NA	NA	NA
occupancy lower root	7	36,320,541	36,314,176	36,315,331	3.92E-05	156	0.131810144	0.136	Medtr7g112700	2	intergenic	-5210	F-actin-capping protein subunit alpha	0	0	0	0	0	0
occupancy upper root	8	4,178,069	4,174,613	4,177,217	3.17E-05	156	0.11	0.327	Medtr8g018460	1	intergenic	-852	Lipoxygenase	0.055	0.072	0.174	0.065	0	0.751
totalnod	U	7,336,668	7,334,836	7,336,848	3.89E-05	156	0.102	0.273	AC233070_1029	1	intron	0	Peptidyl-prolyl cis-trans isomerase	0	0	0	0	0	0
trichomes	6	18,870,242	18,870,613	18,871,071	1.37E-05	156	0.112	0.051	Medtr6g082070	1	intergenic	371	Unknown protein	0	0	0	0	0	0
FloweringDate	7	27,051,896	27,045,885	27,051,095	1.89E-06	157	0.117	0.085	Medtr7te088030	1	intergenic	-801	LINE-type retrotransposon LIb DNA complete sequence Insertion at the SCL6 site	NA	NA	NA	NA	NA	NA
height3	2	14,545,840	14,545,091	14,545,523	3.49E-05	157	0.087	0.234	Medtr2g039280	1	intergenic	-317	Unknown protein	660.947	0	0	0.335	0	0
nodules lower root	8	3,268,371	3,266,186	3,269,809	2.58E-05	157	0.118	0.025	Medtr8g014730	1	intron	0	Stress-induced receptor-like kinase	0	0	0	0.274	0	0
nodules upper root	2	32,615,013	32,612,866	32,615,963	3.66E-06	157	0.106	0.04	Medtr2g101560	1	coding	0	Unknown protein	0.411	1.857	26.501	0.216	1.912	1.488
occupancy lower root	3	19,164,338	19,159,806	19,165,272	3.94E-05	157	0.094417228	0.079	Medtr3g061590	1	intron	0	Heterogeneous nuclear ribonucleoprotein F	28.365	19.031	31.509	30.122	54.274	42.498
occupancy upper root	U	4,676,260	4,674,736	4,693,810	3.20E-05	157	0.11	0.032	AC225517_5	1	intron	0	5'-methylthioadenosine/S-adenosylhomocysteine nucleosidase	0.222	0	0	0.486	0	0
totalnod	2	6,568,976	6,563,234	6,567,987	3.91E-05	157	0.139	0.035	Medtr2g019990	1	intergenic	-989	Protein kinase-like protein	41.082	14.274	51.432	41.751	33.118	33.293
trichomes	4	42,171,793	42,168,367	42,172,943	1.37E-05	157	0.105	0.076	Medtr4g122040	1	intron	0	Unknown protein	0	0	0	0	0	0
FloweringDate	7	22,328,380	22,330,225	22,332,120	1.89E-06	158	0.183	0.079	Medtr7g079290	1	intergenic	1845	RING finger protein	0	0	0.165	0	0	0
height3	8	9,666,538	9,666,376	9,667,045	3.49E-05	158	0.085	0.091	Medtr8g039550	1	coding	0	Unknown protein	0	0	0	0	0	0
nodules lower root	6	16,964,722	16,960,412	16,962,397	2.60E-05	158	0.135	0.039	Medtr6te076140	1	intergenic	-2325	Retroelement pol polyprotein-like protein	NA	NA	NA	NA	NA	NA
nodules upper root	U	13,988,653	13,988,640	13,988,843	3.69E-06	158	0.11	0.043	AC235663_20	1	coding	0	Unknown protein	0	0	0	0	0	0
occupancy lower root	8	19,299,437	19,302,983	19,309,709	3.94E-05	158	0.09512016	0.031	Medtr8g073130	1	intergenic	3546	MLO-like protein	7.788	8.178	49.035	6.402	26.206	8.239
occupancy upper root	3	13,741,007	13,746,762	13,747,868	3.25E-05	158	0.103	0.026	Medtr3te046930	1	intergenic	5755	Retrotransposable element Tf2 155 kDa protein type 3	NA	NA	NA	NA	NA	NA
totalnod	2	6,568,976	6,564,714	6,567,987	3.91E-05	158	0.139	0.035	Medtr2g019990	2	intergenic	-989	Serine/threonine protein kinase	10.761	7.627	11.657	0	18.001	6.332
trichomes	1	10,212,907	10,215,687	10,215,908	1.37E-05	158	0.132	0.077	Medtr1g038690	1	intergenic	2780	Unknown protein	NA	NA	NA	NA	NA	NA
FloweringDate	7	27,212,624	27,212,713	27,216,322	1.96E-06	159	0.117	0.087	Medtr7g088360	1	intergenic	89	Palmitoyltransferase PFA4	0.078	0	6.672	0	0.284	0
height3	5	15,912,234	15,910,815	15,912,380	3.50E-05	159	0.097	0.191	Medtr5g037340	1	coding	0	Unknown protein	0.347	0.182	0.22	0.494	0	0.365
nodules lower root	2	6,858,775	6,858,080	6,862,151	2.61E-05	159	0.094	0.27	Medtr2g020630	1	coding	0	Unknown protein	0.063	0	0	0	0	0
nodules upper root	2	32,194,256	32,192,283	32,195,676	3.70E-06	159	0.145	0.054	Medtr2g100780	1	intron	0	Auxin-responsive protein IAA18	15.741	7.021	28.679	20.608	30.468	27.483
occupancy lower root	8	18,345,284	18,344,724	18,345,849	3.94E-05	159	0.083774516	0.023	Medtr8te070570	1	coding	0	Mitochondrial protein	NA	NA	NA	NA	NA	NA
occupancy upper root	4	23,101,531	23,100,628	23,100,985	3.25E-05	159	0.095	0.055	Medtr4g072620	1	intergenic	-546	Auxin-induced SAUR	0	0	1.115	0	0	0
totalnod	2	6,568,976	6,564,916	6,567,987	3.91E-05	159	0.139	0.035	Medtr2g019990	3	intergenic	-989	Serine/threonine protein kinase	0	0	0	0	0	0
trichomes	4	5,863,799	5,862,298	5,867,717	1.38E-05	159	0.132	0.297	Medtr4g021490	1	intron	0	Serine carboxypeptidase	0	0.563	2.118	0	2.475	1.579
FloweringDate	7	27,560,722	27,561,073	27,561,714	1.97E-06	160	0.125	0.071	Medtr7te089000	1	intergenic	351	Unknown protein	NA	NA	NA	NA	NA	NA
height3	2	33,694,037	33,693,095	33,695,252	3.50E-05	160	0.09	0.41	Medtr2g103600	1	coding	0	Unknown protein	0	0	1.113	0	0	0
nodules lower root	2	6,851,877	6,849,670	6,856,827	2.62E-05	160	0.091	0.252	Medtr2g020620	1	coding	0	SQUAMOSA promoter binding protein	12.877	11.972	13.863	17.429	20.178	14.631
nodules upper root	2	15,847,155	15,848,020	15,848,196	3.75E-06	160	0.114	0.059	Medtr2te044590	1	intergenic	865	Unknown protein	NA	NA	NA	NA	NA	NA
occupancy lower root	4	31,950,503	31,947,080	31,949,890	3.95E-05	160	0.15025155	0.259	Medtr4te092950	1	intergenic	-613	Helicase-like protein	NA	NA	NA	NA	NA	NA
occupancy upper root	8	31,196,679	31,193,866	31,194,432	3.27E-05	160	0.104	0.075	Medtr8g105230	1	intergenic	-2247	Calcium-binding pollen allergen	10.72	0.318	3.139	9.253	0.883	0.892
totalnod	5	35,351,547	35,352,087	35,352,994	3.94E-05	160	0.113	0.036	Medtr5g084270	1	intergenic	540	Unknown protein	0	0	0.301	0.337	0.518	0
trichomes	2	10,883,171	10,884,360	10,888,053	1.39E-05	160	0.132	0.047	Medtr2g031370	1	intergenic	1189	Fatty acid 2-hydroxylase	36.294	7.816	21.493	12.761	22.901	14.712
FloweringDate	7	26,780,955	26,781,406	26,784,576	1.97E-06	161	0.183	0.125	Medtr7g087460	1	intergenic	451	Transcription elongation factor SPT6	0	0	0.052	0	0	0
height3	8	9,666,517	9,666,376	9,667,045	3.50E-05	161	0.085	0.092	Medtr8g039550	1	coding	0	Unknown protein	0	0	0	0	0	0
nodules lower root	2	20,571,328	20,573,389	20,573,553	2.63E-05	161	0.095	0.089	Medtr2g064440	1	intergenic	2061	Unknown protein	0	0	0	0	0	0
nodules upper root	2	15,976,133	15,972,166	15,976,282	3.76E-06	161	0.104	0.038	Medtr2g044830	1	coding	0	Tir-nbs-lrr resistance protein	0	0.093	0	2.766	0	0
occupancy lower root	4	35,948,233	35,942,717	35,947,494	3.99E-05	161	0.154902825	0.023	Medtr4g103760	1	intergenic	-739	WD repeat-containing protein	0.128	0	0	0.303	0	0
occupancy upper root	6	5,284,177	5,282,974	5,289,191	3.31E-05	161	0.085	0.312	Medtr6te023410	1	coding	0	Transposase	NA	NA	NA	NA	NA	NA
totalnod	3	18,639,199	18,638,503	18,639,263	3.95E-05	161	0.15	0.032	Medtr3g060570	1	coding	0	Unknown protein	0	0	0.117	0	0.101	0
trichomes	1	10,204,145	10,202,723	10,203,079	1.40E-05	161	0.103	0.027	Medtr1g038660	1	intergenic	-1066	Unknown protein	0	0	0	0	0	0
FloweringDate	7	27,205,322	27,201,289	27,205,785	1.97E-06	162	0.116	0.082	Medtr7g088350	1	intron	0	Palmitoyltransferase AKR1	6.198	2.554	7.943	6.751	9.149	10.325
height3	2	26,929,721	26,926,423	26,927,936	3.52E-05	162	0.096	0.038	Medtr2te087170	1	intergenic	-1785	Unknown protein	NA	NA	NA	NA	NA	NA
nodules lower root	7	38,555,228	38,556,461	38,562,394	2.65E-05	162	0.126	0.024	Medtr7g118120	1	intergenic	1233	RNA-binding protein	81.336	45.574	134.036	77.905	113.841	90.063
nodules upper root	4	18,401,456	18,399,999	18,400,230	3.81E-06	162	0.143	0.03	Medtr4te059880	1	intergenic	-1226	Unknown protein	NA	NA	NA	NA	NA	NA
occupancy lower root	2	14,038,755	14,040,754	14,041,068	4.00E-05	162	0.131817037	0.023	Medtr2g038220	1	intergenic	1999	Unknown protein	0	0	1.975	2.581	1.134	0
occupancy upper root	1	17,052,446	17,051,791	17,055,261	3.31E-05	162	0.127	0.097	Medtr1g068720	1	intron	0	Nodulin-like protein	0	0	0.132	0	0	0
totalnod	4	841,145	837,036	840,453	3.96E-05	162	0.108	0.245	Medtr4g006630	1	intergenic	-692	Aquaporin NIP6-1	0	0	0	0	0	0
trichomes	2	16,164,337	16,163,677	16,165,521	1.40E-05	162	0.116	0.028	Medtr2te045220	1	coding	0	LINE-1 reverse transcriptase homolog	NA	NA	NA	NA	NA	NA
FloweringDate	7	27,100,134	27,099,500	27,099,874	1.99E-06	163	0.112	0.092	Medtr7g088130	1	intergenic	-260	Unknown protein	0	0	0	0	0	0
height3	3	14,025,846	14,022,475	14,025,931	3.53E-05	163	0.117	0.281	Medtr3te047530	1	coding	0	Retroelement pol polyprotein-like protein	NA	NA	NA	NA	NA	NA
nodules lower root	4	42,563,762	42,562,417	42,563,149	2.65E-05	163	0.103	0.023	Medtr4te122910	1	intergenic	-613	Unknown protein	NA	NA	NA	NA	NA	NA
nodules upper root	6	1,916,089	1,910,105	1,921,590	3.83E-06	163	0.118	0.407	Medtr6g008800	1	intron	0	ABC transporter B family member	1.55	0.517	0.306	4.419	0.096	0.359
occupancy lower root	4	5,972,017	5,971,501	5,971,941	4.01E-05	163	0.118652919	0.48	Medtr4g021660	1	intergenic	-76	Unknown protein	0	0	0.524	0	0.451	0
occupancy upper root	5	28,956,572	28,955,161	28,957,501	3.34E-05	163	0.129	0.294	Medtr5g070700	1	intron	0	Cytochrome P450	0	0.465	11.3	0	3.656	1.862
totalnod	7	35,022,280	35,020,701	35,021,500	4.00E-05	163	0.123	0.022	Medtr7g109990	1	intergenic	-780	Unknown protein	0.286	0	0	0	0	0
trichomes	7	19,454,758	19,453,389	19,454,830	1.42E-05	163	0.162	0.044	Medtr7te073010	1	coding	0	Unknown protein	NA	NA	NA	NA	NA	NA
FloweringDate	7	27,083,897	27,079,556	27,083,259	2.01E-06	164	0.181	0.092	Medtr7g088090	1	intergenic	-638	ABSCISIC ACID-INSENSITIVE 5-like protein	15.359	5.014	7.575	16.87	5.654	20.923
height3	4	2,508,885	2,509,638	2,510,006	3.54E-05	164	0.102	0.173	Medtr4g012510	1	intergenic	753	Unknown protein	0.88	0.577	1.861	3.648	2.405	1.851
nodules lower root	7	15,319,866	15,320,360	15,324,390	2.65E-05	164	0.09	0.029	Medtr7g058750	1	intergenic	494	Laccase	0.785	5.085	2.99	10.975	6.009	8.259
nodules upper root	4	5,978,819	5,976,588	5,978,047	3.85E-06	164	0.15	0.174	Medtr4g021670	1	intergenic	-772	Mitochondrial import inner membrane translocase subunit Tim9	0	0	0	0	0	0
occupancy lower root	5	30,263,161	30,263,449	30,265,823	4.03E-05	164	0.100028274	0.198	Medtr5g073430	1	intergenic	288	Paired amphipathic helix protein Sin3	NA	NA	NA	NA	NA	NA
occupancy upper root	5	23,491,754	23,481,525	23,489,418	3.36E-05	164	0.087	0.043	Medtr5g058430	1	intergenic	-2336	Aminoacylase-1	16.139	12.044	17.826	19.576	25.252	21.832
totalnod	8	3,247,858	3,244,048	3,249,148	4.01E-05	164	0.088	0.452	Medtr8g014690	1	intron	0	Receptor-like protein kinase	0.109	0	0	1.167	0	0
trichomes	1	19,208,041	19,206,839	19,207,552	1.42E-05	164	0.112	0.075	Medtr1g075600	1	intergenic	-489	MADS-box transcription factor	0	0	0	0	0	0
FloweringDate	7	26,931,039	26,928,087	26,931,061	2.02E-06	165	0.192	0.14	Medtr7g087760	1	coding	0	Unknown protein	0	0	0.135	0	0	0
height3	2	32,178,602	32,183,277	32,183,456	3.54E-05	165	0.095	0.36	Medtr2g100760	1	intergenic	4675	Unknown protein	0	0	0	0	0	0
nodules lower root	5	10,353,431	10,352,367	10,355,733	2.67E-05	165	0.098	0.086	Medtr5g025950	1	coding	0	Kinase-like protein	0.035	0.877	1.971	0	0.128	0.37
nodules upper root	8	12,443,871	12,443,848	12,444,854	3.86E-06	165	0.164	0.027	Medtr8g051530	1	coding	0	Unknown protein	0	0	0	0	0	0
occupancy lower root	8	5,705,725	5,705,142	5,705,739	4.04E-05	165	0.130267488	0.097	Medtr8g022670	1	coding	0	Unknown protein	0.147	0	0	0	0	0
occupancy upper root	7	29,966,139	29,964,219	29,986,275	3.39E-05	165	0.097	0.062	Medtr7g093720	1	intron	0	Kinesin-like protein	17.106	7.348	8.578	14.479	9.153	13.084
totalnod	4	13,823,242	13,822,564	13,823,070	4.02E-05	165	0.108	0.025	Medtr4g047620	1	intergenic	-172	Unknown protein	0	0	0	0	0	0
trichomes	5	28,981,020	28,979,633	28,981,442	1.43E-05	165	0.112	0.072	Medtr5te070740	1	coding	0	Reverse transcriptase	NA	NA	NA	NA	NA	NA
FloweringDate	7	27,310,554	27,311,555	27,316,393	2.04E-06	166	0.138	0.105	Medtr7g088560	1	intergenic	1001	RING finger protein	0.848	0.445	0.717	1.104	1.235	0.981
height3	5	9,161,988	9,159,275	9,161,690	3.54E-05	166	0.185	0.027	Medtr5g023720	1	intergenic	-298	Unknown protein	0.146	0	0	0	0	0
nodules lower root	5	39,887,122	39,885,471	39,886,739	2.67E-05	166	0.156	0.091	Medtr5g093730	1	intergenic	-383	Unknown protein	0	0.344	0.277	0	0.955	0.551
nodules upper root	2	16,871,313	16,870,748	16,878,267	3.93E-06	166	0.138	0.153	Medtr2g048490	1	intron	0	Unknown protein	0	0	0	0	0	0
occupancy lower root	2	29,888,236	29,888,572	29,894,500	4.08E-05	166	0.122296648	0.15	Medtr2g096300	1	intergenic	336	Adenosine 3'-phospho 5'-phosphosulfate transporter	4.862	1.441	4.368	4.953	4.857	4.069
occupancy upper root	2	29,134,304	29,134,531	29,134,835	3.40E-05	166	0.088	0.108	Medtr2g094110	1	intergenic	227	Helicase	0	0	0	0	0	0
totalnod	5	14,348,909	14,345,665	14,350,613	4.04E-05	166	0.093	0.471	Medtr5g034140	1	intron	0	Mitochondrial Rho GTPase	0.113	0	0	0	0	0
trichomes	1	20,058,166	20,058,250	20,058,588	1.43E-05	166	0.1	0.098	Medtr1g079980	1	intergenic	84	Unknown protein	0	0	0	0	0	0
FloweringDate	2	8,618,925	8,618,463	8,618,702	2.07E-06	167	0.142	0.114	Medtr2g026770	1	intergenic	-223	Unknown protein	0	0	0	0	0	0
height3	4	34,559,473	34,556,800	34,558,458	3.55E-05	167	0.174	0.159	Medtr4te100390	1	intergenic	-1015	Unknown protein	NA	NA	NA	NA	NA	NA
nodules lower root	2	6,832,808	6,826,421	6,833,475	2.67E-05	167	0.15	0.273	Medtr2g020590	1	intron	0	1-deoxy-D-xylulose 5-phosphate synthase	0.048	0	0.102	2.843	0.7	0
nodules upper root	7	969,458	968,008	969,373	3.94E-06	167	0.14	0.026	Medtr7g006600	1	intergenic	-85	Unknown protein	0	0	0	0	0	0
occupancy lower root	5	42,339,283	42,332,540	42,338,402	4.10E-05	167	0.127983917	0.226	Medtr5g099020	1	intergenic	-881	Transporter	4.119	0	0	0	0	0
occupancy upper root	6	2,046,924	2,042,933	2,044,672	3.41E-05	167	0.156	0.205	Medtr6g009020	1	intergenic	-2252	F-box family-3	0	0	0	0	0	0
totalnod	2	26,420,222	26,420,083	26,422,353	4.06E-05	167	0.101	0.021	Medtr2g086110	1	intron	0	Unknown protein	0	0	0	0	0	0
trichomes	7	678,651	678,680	686,289	1.43E-05	167	0.117	0.056	Medtr7g006030	1	intergenic	29	Casein kinase I isoform alpha	21.8	35.867	45.47	36.641	30.203	36.976
FloweringDate	7	10,951,326	10,951,617	10,951,799	2.19E-06	168	0.108	0.046	Medtr7g038010	1	intergenic	291	Unknown protein	0	0	0	0	0	0
height3	2	26,510,950	26,509,427	26,510,974	3.56E-05	168	0.091	0.397	Medtr2g086310	1	coding	0	Unknown protein	0	0	0	0	0.316	0
nodules lower root	4	5,336,434	5,334,817	5,337,027	2.68E-05	168	0.141	0.077	Medtr4g020470	1	intron	0	Eukaryotic translation initiation factor	0	0	0	0	0.288	0
nodules upper root	2	2,855,802	2,856,274	2,859,693	3.95E-06	168	0.115	0.027	Medtr2g011340	1	intergenic	472	Cysteine-rich receptor-like protein kinase	0	0.227	0.046	0	0	0.045
occupancy lower root	5	42,339,283	42,332,540	42,338,402	4.10E-05	168	0.127983917	0.226	Medtr5g099020	2	intergenic	-881	Transporter	11.987	4.299	6.387	25.941	7.832	8.881
occupancy upper root	U	5,986,529	5,980,561	5,985,367	3.43E-05	168	0.129	0.146	AC229695_28	1	intergenic	-1162	Unknown protein	0	0	0	0	0	0
totalnod	4	2,121,858	2,117,052	2,117,797	4.08E-05	168	0.087	0.046	Medtr4te010520	1	intergenic	-4061	Polyprotein	NA	NA	NA	NA	NA	NA
trichomes	7	11,671,109	11,669,711	11,672,341	1.44E-05	168	0.124	0.023	Medtr7te045250	1	coding	0	FAR1-related protein	NA	NA	NA	NA	NA	NA
FloweringDate	7	30,399,270	30,399,589	30,400,332	2.22E-06	169	0.157	0.112	Medtr7g098030	1	intergenic	319	Unknown protein	0	0	0	0	0.626	0
height3	2	17,748,774	17,748,064	17,752,616	3.57E-05	169	0.14	0.036	Medtr2g054130	1	intron	0	Heme-binding-like protein	0.408	73.716	11.52	0.806	7.317	15.966
nodules lower root	3	34,672,754	34,670,796	34,680,267	2.68E-05	169	0.091	0.389	Medtr3g099500	1	coding	0	Isoamylase isoform	3.34	1.644	5.496	2.583	5.832	3.513
nodules upper root	2	16,874,109	16,870,748	16,878,267	3.97E-06	169	0.103	0.42	Medtr2g048490	1	intron	0	Unknown protein	0	0	0	0	0	0
occupancy lower root	5	33,841,816	33,838,535	33,841,126	4.17E-05	169	0.09307236	0.211	Medtr5g081360	1	intergenic	-690	Unknown protein	0	2.785	0	0.538	0	1.116
occupancy upper root	U	3,718,129	3,715,497	3,718,393	3.43E-05	169	0.132	0.271	AC225458_36	1	coding	0	Unknown protein	0	0	0	0	0	0
totalnod	7	12,177,446	12,176,327	12,176,837	4.10E-05	169	0.127	0.066	Medtr7te046340	1	intergenic	-609	Unknown protein	NA	NA	NA	NA	NA	NA
trichomes	1	23,164,196	23,162,893	23,163,093	1.45E-05	169	0.106	0.071	Medtr1g086680	1	intergenic	-1103	Unknown protein	0	0	0	0	0	0
FloweringDate	7	11,057,356	11,057,251	11,062,088	2.27E-06	170	0.111	0.047	Medtr7g038260	1	intron	0	NF-kappa-B-activating protein	82.003	34.362	62.286	68.602	42.831	64.502
height3	5	15,902,451	15,902,348	15,904,786	3.60E-05	170	0.083	0.233	Medtr5g037320	1	coding	0	Thylakoid lumenal 15.0 kDa protein	0	0	0	0.195	0	0
nodules lower root	5	34,391,007	34,392,780	34,394,986	2.75E-05	170	0.123	0.022	Medtr5g082370	1	intergenic	1773	Receptor kinase-like protein	0.05	0	0.053	0	0	0
nodules upper root	2	27,688,310	27,689,448	27,692,250	3.97E-06	170	0.136	0.049	Medtr2g088750	1	intergenic	1138	APO protein	12.738	6.358	7.654	10.128	7.518	8.114
occupancy lower root	8	5,722,535	5,723,814	5,726,167	4.20E-05	170	0.098958615	0.135	Medtr8g022710	1	intergenic	1279	Cytochrome P450	0	0	0	0	0	0
occupancy upper root	2	7,919,914	7,913,867	7,920,083	3.44E-05	170	0.144	0.218	Medtr2g025550	1	5_UTR	0	Phosphatidate cytidylyltransferase	14.309	16.408	13.615	20.16	16.184	16.783
totalnod	8	20,039,676	20,038,715	20,039,017	4.10E-05	170	0.106	0.035	Medtr8g074680	1	intergenic	-659	Unknown protein	0	0	0	0	0	0
trichomes	4	34,957,953	34,957,752	34,958,697	1.45E-05	170	0.113	0.064	Medtr4g101170	1	coding	0	Unknown protein	0	0	0	0	0	0
FloweringDate	7	27,205,329	27,201,289	27,205,785	2.28E-06	171	0.113	0.067	Medtr7g088350	1	intron	0	Palmitoyltransferase AKR1	6.198	2.554	7.943	6.751	9.149	10.325
height3	2	33,709,219	33,707,716	33,710,515	3.61E-05	171	0.112	0.551	Medtr2g103640	1	coding	0	Unknown protein	0.12	0	0	0	0	0
nodules lower root	7	36,332,353	36,330,613	36,334,848	2.75E-05	171	0.094	0.041	Medtr7g112720	1	coding	0	Heparan-alpha-glucosaminide N-acetyltransferase	4.817	5.989	1.542	3.828	4.272	3.866
nodules upper root	3	33,017,496	33,012,268	33,015,985	3.98E-06	171	0.128	0.03	Medtr3g095840	1	intergenic	-1511	SET domain protein	1.475	0.323	1.235	1.31	1.791	2.262
occupancy lower root	7	29,885,864	29,883,170	29,885,228	4.22E-05	171	0.0995158	0.093	Medtr7g093490	3	intergenic	-513	Thioredoxin-like protein	0	6.404	6.311	2.742	7.577	0
occupancy upper root	7	10,805,155	10,809,067	10,810,961	3.45E-05	171	0.146	0.029	Medtr7g037680	1	intergenic	3912	Unknown protein	0	0	0	0	0	0
totalnod	1	11,751,968	11,749,503	11,751,924	4.11E-05	171	0.154	0.029	Medtr1g041710	1	intergenic	-44	Unknown protein	0	0	0	0	0	0
trichomes	7	861,376	859,085	863,054	1.45E-05	171	0.104	0.047	Medtr7g006340	1	intron	0	Vesicle transport protein GOT1B	13.707	5.483	7.179	17.779	13.318	11.532
FloweringDate	7	27,195,409	27,194,350	27,195,894	2.29E-06	172	0.109	0.312	Medtr7g088330	1	coding	0	Cytochrome P450	0.29	8.221	13.004	0.343	6.445	5.062
height3	2	19,594,067	19,592,523	19,592,848	3.62E-05	172	0.098	0.412	Medtr2g062500	1	intergenic	-1219	Unknown protein	0	0	0	0	0	0
nodules lower root	6	16,964,692	16,960,412	16,962,397	2.76E-05	172	0.125	0.037	Medtr6te076140	1	intergenic	-2295	Retroelement pol polyprotein-like protein	NA	NA	NA	NA	NA	NA
nodules upper root	2	1,638,494	1,640,019	1,640,526	4.01E-06	172	0.167	0.023	Medtr2g008530	1	intergenic	1525	Unknown protein	0	0	0	0	0	0
occupancy lower root	7	29,885,864	29,883,170	29,885,351	4.22E-05	172	0.0995158	0.093	Medtr7g093490	1	intergenic	-513	Thioredoxin-like protein	0	6.175	10.002	0	0	0
occupancy upper root	7	31,593,502	31,589,497	31,591,413	3.46E-05	172	0.115	0.343	Medtr7g100330	1	intergenic	-2089	Calcium-transporting ATPase 1	0	0	0	0	0	0
totalnod	3	19,548,913	19,542,786	19,555,674	4.12E-05	172	0.121	0.039	Medtr3g062140	1	intron	0	NBS/LRR resistance protein-like protein	0.206	0.098	0.218	0.953	0.307	0.768
trichomes	3	12,838,535	12,835,669	12,838,353	1.46E-05	172	0.137	0.026	Medtr3te043740	1	intergenic	-182	Unknown protein	NA	NA	NA	NA	NA	NA
FloweringDate	5	10,670,154	10,667,294	10,669,389	2.29E-06	173	0.125	0.036	Medtr5g026540	1	intergenic	-765	Zinc finger and SCAN domain-containing protein	8.658	3.068	7.234	8.1	5.363	8.832
height3	3	14,033,575	14,032,201	14,032,656	3.64E-05	173	0.09	0.269	Medtr3g047580	1	intergenic	-919	F-box protein	0	0	0	0	0	0
nodules lower root	5	26,385,651	26,386,524	26,387,016	2.79E-05	173	0.113	0.027	Medtr5g065120	1	intergenic	873	Unknown protein	0	0	0	0	0	0
nodules upper root	5	30,844,926	30,843,710	30,847,180	4.07E-06	173	0.109	0.024	Medtr5te074950	1	coding	0	Unknown protein	NA	NA	NA	NA	NA	NA
occupancy lower root	7	29,885,864	29,883,170	29,885,351	4.22E-05	173	0.0995158	0.093	Medtr7g093490	2	intergenic	-513	Thioredoxin-like protein	0	13.064	9.203	0.809	5.619	1.008
occupancy upper root	5	15,715,967	15,716,835	15,726,291	3.47E-05	173	0.158	0.143	Medtr5g036980	1	intergenic	868	Unknown protein	0	0.105	0	0	0	0
totalnod	1	5,908,973	5,908,839	5,909,096	4.16E-05	173	0.092	0.41	Medtr1g019230	1	coding	0	NAD(P)H-quinone oxidoreductase subunit 2 B	0	0	0	0	0.772	0
trichomes	T	9,509,220	9,507,949	9,509,294	1.46E-05	173	0.126	0.026	TC145486	1	coding	0	weakly similar to UniRef100_A7P9B4 Cluster: Chromosome chr3 scaffold_8, whole genome shotgun sequence; n=1; Vitis vinifera|Rep: Chromosome chr3 scaffold_8, whole genome shotgun sequence - Vitis vinifera (Grape), partial (94%)	NA	NA	NA	NA	NA	NA
FloweringDate	7	26,838,440	26,839,838	26,841,859	2.35E-06	174	0.145	0.099	Medtr7g087570	1	intergenic	1398	Dihydrofolate reductase	1.394	6.474	7.939	29.969	18.753	18.156
height3	2	32,175,664	32,173,710	32,173,865	3.64E-05	174	0.082	0.4	Medtr2g100750	1	intergenic	-1799	Unknown protein	0	0	0	0	0	0
nodules lower root	5	8,582,954	8,580,449	8,581,591	2.86E-05	174	0.112	0.165	Medtr5g022420	1	intergenic	-1363	F-box/kelch-repeat protein	0.039	0	0.041	0.139	0.284	0.041
nodules upper root	2	32,164,836	32,165,599	32,168,363	4.10E-06	174	0.105	0.39	Medtr2te100730	1	intergenic	763	Mitochondrial protein	NA	NA	NA	NA	NA	NA
occupancy lower root	U	12,815,554	12,812,688	12,823,007	4.23E-05	174	0.096508829	0.128	AC234952_15	1	coding	0	LINE-type retrotransposon LIb DNA complete sequence Insertion at the S14 site	NA	NA	NA	NA	NA	NA
occupancy upper root	6	16,519,646	16,519,561	16,520,749	3.48E-05	174	0.175	0.024	Medtr6g075050	1	coding	0	Unknown protein	4.595	2.496	5.196	4.035	3.897	5.166
totalnod	U	13,558,268	13,556,644	13,559,306	4.27E-05	174	0.099	0.034	AC235487_41	1	intron	0	LTRGag-pol-polymerase	NA	NA	NA	NA	NA	NA
trichomes	1	24,478,309	24,476,925	24,479,636	1.47E-05	174	0.093	0.116	Medtr1g089310	1	coding	0	Gibberellic acid receptor-b	62.217	12.524	58.026	109.391	18.831	12.125
FloweringDate	7	26,784,423	26,781,406	26,784,576	2.36E-06	175	0.108	0.123	Medtr7g087460	1	coding	0	Transcription elongation factor SPT6	0	0	0.052	0	0	0
height3	8	31,147,530	31,145,840	31,150,520	3.65E-05	175	0.09	0.099	Medtr8g105120	1	intron	0	Protein XAP5 CIRCADIAN TIMEKEEPER	36.883	16.926	34.39	44.338	17.051	18.228
nodules lower root	2	6,832,316	6,826,421	6,833,475	2.87E-05	175	0.123	0.281	Medtr2g020590	1	intron	0	1-deoxy-D-xylulose 5-phosphate synthase	0.048	0	0.102	2.843	0.7	0
nodules upper root	2	32,164,835	32,165,599	32,168,363	4.13E-06	175	0.105	0.387	Medtr2te100730	1	intergenic	764	Mitochondrial protein	NA	NA	NA	NA	NA	NA
occupancy lower root	8	5,704,362	5,702,903	5,703,609	4.25E-05	175	0.148654774	0.089	Medtr8te022660	1	intergenic	-753	Unknown protein	NA	NA	NA	NA	NA	NA
occupancy upper root	5	9,160,385	9,159,275	9,161,690	3.48E-05	175	0.192	0.062	Medtr5g023720	1	intron	0	Unknown protein	0.146	0	0	0	0	0
totalnod	1	18,961,789	18,962,327	18,973,546	4.31E-05	175	0.101	0.023	Medtr1te075150	1	intergenic	538	Histone H2B.2	NA	NA	NA	NA	NA	NA
trichomes	6	2,332,887	2,334,928	2,338,958	1.48E-05	175	0.112	0.033	Medtr6te009550	1	intergenic	2041	Retrovirus-related Pol polyprotein from type-1 retrotransposable element R2	NA	NA	NA	NA	NA	NA
FloweringDate	7	27,390,203	27,382,410	27,393,679	2.38E-06	176	0.123	0.114	Medtr7g088700	1	intron	0	LCR/BET1	56.882	32.509	48.982	53.243	30.626	43.287
height3	8	21,144,711	21,142,552	21,144,953	3.66E-05	176	0.089	0.189	Medtr8g076830	1	intron	0	40S ribosomal protein S11	113.251	93.292	127.359	255.525	313.115	328.803
nodules lower root	4	21,628,985	21,626,002	21,627,990	2.97E-05	176	0.115	0.025	Medtr4g068550	1	intergenic	-995	Allene oxide synthase	35.799	80.521	220.281	29.153	333.386	121.252
nodules upper root	5	8,944,050	8,944,735	8,953,212	4.16E-06	176	0.18	0.092	Medtr5g023150	1	intergenic	685	Dual specificity protein kinase pyk2	10.247	13.73	13.412	40.15	11.746	12.798
occupancy lower root	7	6,632,949	6,628,948	6,631,004	4.29E-05	176	0.092980369	0.119	Medtr7g024750	1	intergenic	-1945	Unknown protein	3.145	0	0	5.021	0.249	0
occupancy upper root	2	19,810,333	19,803,163	19,809,806	3.50E-05	176	0.153	0.035	Medtr2g062880	1	intergenic	-527	Ribosomal RNA-processing protein	9.716	7.42	12.705	15.482	10.46	16.721
totalnod	2	16,003,499	16,004,061	16,008,497	4.32E-05	176	0.169	0.089	Medtr2g044900	1	intergenic	562	Unknown protein	5.7	1.803	7.409	4.555	4.254	3.972
trichomes	1	5,864,347	5,864,665	5,869,890	1.49E-05	176	0.093	0.048	Medtr1g019150	1	intergenic	318	Polyadenylate-binding protein	90.805	57.308	103.776	116.771	221.575	214.163
FloweringDate	7	27,416,332	27,411,865	27,421,513	2.38E-06	177	0.109	0.113	Medtr7g088740	1	intron	0	4-alpha-glucanotransferase	0	0	0	0	0	0
height3	3	15,790,738	15,790,545	15,793,851	3.69E-05	177	0.081	0.329	Medtr3g050860	1	coding	0	28 kDa ribonucleoprotein	0	0	0	0	0	0
nodules lower root	4	42,821,182	42,819,234	42,821,401	3.06E-05	177	0.164	0.038	Medtr4te123570	1	coding	0	Unknown protein	NA	NA	NA	NA	NA	NA
nodules upper root	2	31,875,102	31,871,508	31,874,787	4.23E-06	177	0.129	0.028	Medtr2te100190	1	intergenic	-315	Mutator-like transposase	NA	NA	NA	NA	NA	NA
occupancy lower root	4	5,335,914	5,334,817	5,337,027	4.31E-05	177	0.098589521	0.192	Medtr4g020470	1	intron	0	Eukaryotic translation initiation factor	0	0	0	0	0.288	0
occupancy upper root	4	23,096,125	23,095,136	23,095,399	3.57E-05	177	0.087	0.052	Medtr4g072580	1	intergenic	-726	Auxin-induced protein-like protein	0	0.543	2.626	0	0	0
totalnod	2	17,157,582	17,158,665	17,159,074	4.32E-05	177	0.138	0.432	Medtr2g049090	1	intergenic	1083	Cysteine-rich polycomb-like protein	0	0	0	0	0	0
trichomes	8	27,544,351	27,542,511	27,552,814	1.49E-05	177	0.097	0.029	Medtr8g095060	1	intron	0	Magnesium transporter NIPA2	5.389	2.358	11.4	16.033	8.182	7.895
FloweringDate	7	27,416,332	27,413,981	27,421,513	2.38E-06	178	0.109	0.113	Medtr7g088740	2	intron	0	4-alpha-glucanotransferase	0	0	0	0	3.246	0
height3	3	40,918,030	40,918,182	40,920,402	3.70E-05	178	0.113	0.089	Medtr3g113730	1	intergenic	152	Proteasome subunit alpha type	0	0	0	0	0	0
nodules lower root	2	18,319,819	18,322,666	18,324,078	3.06E-05	178	0.113	0.075	Medtr2g059240	1	intergenic	2847	Anthocyanidin 3-O-glucosyltransferase	0	16.403	10.412	0.248	0.89	0.734
nodules upper root	2	16,872,080	16,870,748	16,878,267	4.30E-06	178	0.175	0.49	Medtr2g048490	1	intron	0	Unknown protein	0	0	0	0	0	0
occupancy lower root	5	22,120,182	22,120,880	22,122,664	4.37E-05	178	0.093222827	0.021	Medtr5te055010	1	intergenic	698	Truncated copia-type polyprotein	NA	NA	NA	NA	NA	NA
occupancy upper root	5	35,313,877	35,311,047	35,319,866	3.58E-05	178	0.086	0.024	Medtr5g084140	1	intron	0	Nodule-specific glycine-rich protein 1E	52.534	0	0.242	0	0	0.241
totalnod	7	4,211,606	4,212,241	4,214,211	4.36E-05	178	0.12	0.028	Medtr7g016650	2	intergenic	635	DSBA-like thioredoxin domain containing protein	0	0	0	0	0	0
trichomes	3	5,368,984	5,370,242	5,373,884	1.52E-05	178	0.154	0.069	Medtr3g020320	1	intergenic	1258	Serine/threonine protein kinase	0	0	0.047	0	0.081	0
FloweringDate	7	27,416,332	27,413,981	27,421,513	2.38E-06	179	0.109	0.113	Medtr7g088740	3	intron	0	4-alpha-glucanotransferase	9.936	55.993	56.442	17.006	35.205	28.045
height3	2	17,753,959	17,753,250	17,753,780	3.72E-05	179	0.088	0.062	Medtr2g054140	1	intergenic	-179	Unknown protein	0	0	0	0	0	0
nodules lower root	2	20,571,240	20,573,389	20,573,553	3.10E-05	179	0.089	0.088	Medtr2g064440	1	intergenic	2149	Unknown protein	0	0	0	0	0	0
nodules upper root	8	5,670,794	5,669,746	5,670,435	4.33E-06	179	0.121	0.022	Medtr8g022580	1	intergenic	-359	Unknown protein	0	0	0	0	0	0
occupancy lower root	7	6,722,701	6,723,325	6,724,059	4.40E-05	179	0.117013003	0.107	Medtr7g024950	1	intergenic	624	Unknown protein	0	0	0	2.35	0	0
occupancy upper root	8	4,175,936	4,174,613	4,177,217	3.61E-05	179	0.088	0.305	Medtr8g018460	1	intron	0	Lipoxygenase	0.055	0.072	0.174	0.065	0	0.751
totalnod	7	4,211,606	4,212,241	4,214,772	4.36E-05	179	0.12	0.028	Medtr7g016650	1	intergenic	635	DSBA-like thioredoxin domain containing protein	0	0	0	0	18.774	15.82
trichomes	4	19,068,088	19,066,492	19,067,628	1.53E-05	179	0.119	0.023	Medtr4g061340	1	intergenic	-460	F-box/kelch-repeat protein	0	0	0	0	0	0.101
FloweringDate	7	26,780,395	26,781,406	26,784,576	2.38E-06	180	0.16	0.107	Medtr7g087460	1	intergenic	1011	Transcription elongation factor SPT6	0	0	0.052	0	0	0
height3	4	33,652,240	33,649,611	33,652,058	3.73E-05	180	0.14	0.107	Medtr4g097490	1	intergenic	-182	NO APICAL MERISTEM2	0	0	0	0	0	0
nodules lower root	2	7,455,482	7,454,017	7,455,093	3.13E-05	180	0.144	0.276	Medtr2te021930	1	intergenic	-389	Unknown protein	NA	NA	NA	NA	NA	NA
nodules upper root	8	2,072,611	2,071,027	2,073,182	4.37E-06	180	0.128	0.022	Medtr8g011890	2	intron	0	DNA-directed RNA polymerase II subunit RPB4	46.398	21.391	75.46	41.071	66.263	38.05
occupancy lower root	5	35,843,998	35,834,510	35,854,283	4.41E-05	180	0.116243117	0.025	Medtr5g085310	1	intron	0	Histone acetyltransferase	0	0	0	0	0	0
occupancy upper root	5	36,155,604	36,150,707	36,155,355	3.66E-05	180	0.12	0.376	Medtr5g085970	1	intergenic	-249	Receptor kinase	0	0.088	0	0.119	0.123	0
totalnod	7	4,211,606	4,212,718	4,214,772	4.36E-05	180	0.12	0.028	Medtr7g016650	3	intergenic	635	DSBA-like thioredoxin domain containing protein	12.908	0	0	18.84	4.404	0
trichomes	5	10,831,261	10,827,872	10,831,628	1.53E-05	180	0.145	0.029	Medtr5g026820	1	intron	0	Unknown protein	0	0	0	0	0	0
FloweringDate	7	10,947,000	10,947,141	10,949,787	2.39E-06	181	0.118	0.051	Medtr7g038000	1	intergenic	141	Zinc finger CCCH domain-containing protein	8.505	3.796	8.156	10.207	7.334	9.303
height3	8	10,165,228	10,165,151	10,166,069	3.74E-05	181	0.089	0.059	Medtr8te040810	1	coding	0	Retroelement pol polyprotein-like protein	NA	NA	NA	NA	NA	NA
nodules lower root	7	25,349,025	25,341,480	25,350,623	3.14E-05	181	0.249	0.029	Medtr7g084850	1	intron	0	Acetyl-coenzyme A synthetase	35.661	22.934	44.382	34.507	48.766	34.074
nodules upper root	8	2,072,611	2,071,027	2,074,176	4.37E-06	181	0.128	0.022	Medtr8g011890	1	intron	0	DNA-directed RNA polymerase II subunit RPB4	3.548	3.616	0	4.309	7.025	3.371
occupancy lower root	U	16,347,192	16,347,749	16,348,093	4.41E-05	181	0.12453029	0.054	AC235757_42	1	intergenic	557	Unknown protein	NA	NA	NA	NA	NA	NA
occupancy upper root	6	2,510,565	2,508,825	2,510,105	3.66E-05	181	0.173	0.216	Medtr6g010890	1	intergenic	-460	Unknown protein	0	0	0.599	0	5.028	2.605
totalnod	4	7,794,292	7,790,937	7,791,828	4.38E-05	181	0.099	0.024	Medtr4g026350	1	intergenic	-2464	Unknown protein	0	0	0	0	0	0
trichomes	3	21,752,445	21,751,711	21,753,499	1.54E-05	181	0.091	0.028	Medtr3g069470	1	coding	0	Ribosomal protein-like protein	0	0	0	0	0	0
FloweringDate	7	27,195,693	27,194,350	27,195,894	2.41E-06	182	0.108	0.329	Medtr7g088330	1	coding	0	Cytochrome P450	0.29	8.221	13.004	0.343	6.445	5.062
height3	3	28,141,139	28,140,656	28,141,867	3.75E-05	182	0.112	0.042	Medtr3te085900	1	coding	0	Mitochondrial protein	NA	NA	NA	NA	NA	NA
nodules lower root	3	39,084,070	39,079,804	39,083,184	3.16E-05	182	0.095	0.022	Medtr3g109040	1	intergenic	-886	Unknown protein	3.553	5.412	10.717	5.195	11.347	13.839
nodules upper root	2	15,985,082	15,981,029	15,984,106	4.37E-06	182	0.138	0.052	Medtr2te044860	1	intergenic	-976	Retrovirus-related Pol polyprotein from transposon TNT 1-94	NA	NA	NA	NA	NA	NA
occupancy lower root	4	31,977,972	31,974,627	31,978,583	4.42E-05	182	0.10701564	0.027	Medtr4g093030	1	intron	0	MADS-box transcription factor	0	0	0	0	0	0
occupancy upper root	6	1,815,860	1,815,893	1,816,111	3.73E-05	182	0.086	0.12	Medtr6g008580	1	intergenic	33	Unknown protein	0.521	0	0.551	0	0.316	0
totalnod	2	20,662,420	20,660,849	20,661,625	4.43E-05	182	0.098	0.337	Medtr2g064610	1	intergenic	-795	Mitochondrial protein	0	0	0	0	0	0
trichomes	6	4,060,055	4,062,870	4,066,536	1.55E-05	182	0.133	0.045	Medtr6g015010	1	intergenic	2815	Unknown protein	0.541	0.089	2.504	2.324	2.588	5.052
FloweringDate	7	27,058,034	27,053,966	27,057,463	2.44E-06	183	0.132	0.109	Medtr7g088040	1	intergenic	-571	Unknown protein	15.457	18.513	15.837	18.421	23.056	18.694
height3	7	28,885,140	28,882,896	28,892,609	3.79E-05	183	0.087	0.061	Medtr7g091460	1	intron	0	Villin-2	35.031	21.415	54.614	55.212	45.976	52.904
nodules lower root	2	6,849,915	6,849,670	6,856,827	3.18E-05	183	0.086	0.251	Medtr2g020620	1	coding	0	SQUAMOSA promoter binding protein	12.877	11.972	13.863	17.429	20.178	14.631
nodules upper root	5	13,479,214	13,468,872	13,477,473	4.40E-06	183	0.152	0.027	Medtr5g032380	1	intergenic	-1741	Ubiquitin carboxyl-terminal hydrolase	3.079	3.93	3.675	5.319	2.625	6.506
occupancy lower root	2	14,873,891	14,872,758	14,873,171	4.48E-05	183	0.108049709	0.053	Medtr2g039980	1	intergenic	-720	Unknown protein	NA	NA	NA	NA	NA	NA
occupancy upper root	U	16,362,504	16,361,454	16,366,132	3.74E-05	183	0.086	0.195	AC235757_45	1	intron	0	Unknown protein	0	0	0	0	0	0
totalnod	2	6,858,137	6,858,080	6,862,151	4.43E-05	183	0.084	0.308	Medtr2g020630	1	coding	0	Unknown protein	0.063	0	0	0	0	0
trichomes	1	21,087,403	21,088,362	21,089,152	1.55E-05	183	0.208	0.288	Medtr1g082270	1	intergenic	959	Unknown protein	3.659	1.677	3.318	4.472	0.847	2.077
FloweringDate	7	27,271,679	27,265,262	27,270,792	2.50E-06	184	0.113	0.143	Medtr7g088470	1	intergenic	-887	Alpha-L-arabinofuranosidase	22.294	0.264	2.496	1.546	0.457	0.422
height3	8	15,977,290	15,974,303	15,978,314	3.80E-05	184	0.126	0.067	Medtr8g063330	1	intron	0	F-box/kelch-repeat protein	0	0	0	0	0	0
nodules lower root	8	3,005,872	3,003,200	3,006,411	3.19E-05	184	0.09	0.204	Medtr8g014260	1	coding	0	F-box/FBD/LRR-repeat protein	0	0	0	0	0	0
nodules upper root	2	15,844,327	15,840,674	15,846,126	4.44E-06	184	0.117	0.053	Medtr2g044580	1	intron	0	Chaperone protein dnaJ	237.889	51.016	69.642	81.876	76.388	90.564
occupancy lower root	5	35,853,541	35,834,510	35,854,283	4.48E-05	184	0.08969404	0.025	Medtr5g085310	1	intron	0	Histone acetyltransferase	0	0	0	0	0	0
occupancy upper root	U	4,674,626	4,674,736	4,693,810	3.76E-05	184	0.113	0.053	AC225517_5	1	intergenic	110	5'-methylthioadenosine/S-adenosylhomocysteine nucleosidase	0.222	0	0	0.486	0	0
totalnod	8	3,268,363	3,266,186	3,269,809	4.49E-05	184	0.112	0.025	Medtr8g014730	1	intron	0	Stress-induced receptor-like kinase	0	0	0	0.274	0	0
trichomes	5	22,100,104	22,099,501	22,103,188	1.56E-05	184	0.121	0.044	Medtr5g054980	1	intron	0	CCP	84.171	0	0	0.173	0	0
FloweringDate	7	27,409,097	27,409,378	27,409,882	2.52E-06	185	0.112	0.075	Medtr7g088730	1	intergenic	281	Unknown protein	NA	NA	NA	NA	NA	NA
height3	5	17,449,290	17,448,859	17,453,289	3.80E-05	185	0.125	0.421	Medtr5g040650	1	intron	0	E3 ubiquitin-protein ligase MARCH3	40.981	19.262	34.77	42.198	43.663	27.161
nodules lower root	2	20,663,347	20,660,849	20,661,625	3.20E-05	185	0.09	0.274	Medtr2g064610	1	intergenic	-1722	Mitochondrial protein	0	0	0	0	0	0
nodules upper root	5	40,350,166	40,349,701	40,350,180	4.50E-06	185	0.1	0.023	Medtr5te094720	1	coding	0	Unknown protein	NA	NA	NA	NA	NA	NA
occupancy lower root	5	3,341,692	3,340,499	3,342,062	4.49E-05	185	0.101405444	0.187	Medtr5g012110	2	intron	0	Thylakoid lumenal protein	0	0	0	0	0	13.972
occupancy upper root	U	11,288,596	11,288,191	11,293,470	3.82E-05	185	0.124	0.301	AC233671_7	1	intron	0	Unknown protein	NA	NA	NA	NA	NA	NA
totalnod	4	5,336,368	5,334,817	5,337,027	4.50E-05	185	0.121	0.393	Medtr4g020470	1	intron	0	Eukaryotic translation initiation factor	0	0	0	0	0.288	0
trichomes	3	15,011,764	15,006,806	15,012,578	1.58E-05	185	0.173	0.13	Medtr3te049360	1	coding	0	Transposon TX1 uncharacterized 149 kDa protein	NA	NA	NA	NA	NA	NA
FloweringDate	7	26,756,913	26,756,005	26,756,521	2.52E-06	186	0.126	0.076	Medtr7g087420	1	intergenic	-392	Unknown protein	0	0	0	0	0	0
height3	5	17,449,290	17,450,113	17,453,289	3.80E-05	186	0.125	0.421	Medtr5g040650	2	intron	0	E3 ubiquitin-protein ligase MARCH3	3.732	0	0	0	0	0
nodules lower root	5	4,808,621	4,807,559	4,809,645	3.21E-05	186	0.123	0.023	Medtr5g014890	1	intron	0	Homeobox-leucine zipper protein HOX27	16.419	21.105	26.25	9.857	9.58	15.04
nodules upper root	5	15,663,873	15,661,720	15,664,098	4.53E-06	186	0.168	0.037	Medtr5g036850	1	intron	0	Unknown protein	0	0	0	0	0	0
occupancy lower root	5	3,341,692	3,340,499	3,342,177	4.49E-05	186	0.101405444	0.187	Medtr5g012110	1	intron	0	Thylakoid lumenal protein	0	93.792	19.805	0.515	20.919	10.827
occupancy upper root	7	14,571,589	14,570,839	14,574,819	3.85E-05	186	0.097	0.029	Medtr7g055700	1	intron	0	GTP cyclohydrolase I	13.489	20.066	18.428	26.892	17.509	16.433
totalnod	3	1,806,788	1,803,158	1,809,390	4.52E-05	186	0.079	0.179	Medtr3g009130	1	intron	0	Protein FAM136A	2.128	1.15	5.03	7.708	5.928	4.87
trichomes	5	22,101,354	22,099,501	22,103,188	1.58E-05	186	0.101	0.041	Medtr5g054980	1	intron	0	CCP	84.171	0	0	0.173	0	0
FloweringDate	T	2,421,861	2,421,678	2,421,966	2.56E-06	187	0.138	0.118	BE940861	1	coding	0		NA	NA	NA	NA	NA	NA
height3	7	28,737,937	28,737,603	28,737,812	3.82E-05	187	0.084	0.045	Medtr7g091240	1	intergenic	-125	Unknown protein	0	0	0	0	0	0
nodules lower root	6	1,563,589	1,562,546	1,565,500	3.21E-05	187	0.1	0.447	Medtr6g007980	1	intron	0	Unknown protein	2.983	0	0	0	0	0
nodules upper root	2	17,060,165	17,056,173	17,057,686	4.54E-06	187	0.135	0.055	Medtr2te048850	1	intergenic	-2479	Serine/threonine protein phosphatase 7 long form homolog	NA	NA	NA	NA	NA	NA
occupancy lower root	5	3,341,692	3,341,225	3,342,177	4.49E-05	187	0.101405444	0.187	Medtr5g012110	3	intron	0	Thylakoid lumenal protein	0.852	0	0	0.218	0	0
occupancy upper root	7	28,469,230	28,467,292	28,469,531	3.93E-05	187	0.093	0.441	Medtr7g090730	1	intron	0	TIR-NBS-LRR type disease resistance protein	0	0	0	0	0	0
totalnod	2	14,941,193	14,941,373	14,947,991	4.58E-05	187	0.095	0.023	Medtr2g040150	1	intergenic	180	Serine/threonine protein kinase	0	0.565	10.469	0	1.274	0.226
trichomes	8	27,557,939	27,559,582	27,566,235	1.58E-05	187	0.098	0.035	Medtr8g095080	1	intergenic	1643	Unknown protein	3.145	0.94	4.042	10.324	1.015	0.963
FloweringDate	5	11,161,067	11,157,775	11,161,185	2.57E-06	188	0.125	0.022	Medtr5g027440	1	intron	0	Myb family transcription factor-related protein	20.989	0.264	0	9.872	0	0.739
height3	1	31,479,522	31,481,239	31,483,015	3.83E-05	188	0.101	0.058	Medtr1g106870	1	intergenic	1717	Peroxidase	0	0	0	0	0	0
nodules lower root	6	1,563,589	1,562,546	1,564,452	3.21E-05	188	0.1	0.447	Medtr6g007980	2	intron	0	Unknown protein	1.696	0	0	1.733	0	0.705
nodules upper root	2	18,978,255	18,978,487	18,986,242	4.54E-06	188	0.137	0.024	Medtr2g060520	1	intergenic	232	Cleavage stimulation factor subunit 1-like protein	1.475	1.423	2.019	1.079	0.632	2.509
occupancy lower root	6	10,391,090	10,388,232	10,391,182	4.55E-05	188	0.121832512	0.184	Medtr6g051830	1	coding	0	DNA repair and recombination protein PIF1	0.047	0	0	0	0	0
occupancy upper root	5	17,740,206	17,741,815	17,742,509	3.94E-05	188	0.1	0.096	Medtr5g041310	1	intergenic	1609	RING finger protein	2.541	3.653	4.991	4.872	0.22	2.418
totalnod	2	6,858,328	6,858,080	6,862,151	4.59E-05	188	0.082	0.304	Medtr2g020630	1	coding	0	Unknown protein	0.063	0	0	0	0	0
trichomes	5	39,318,702	39,302,194	39,321,224	1.58E-05	188	0.099	0.021	Medtr5g092370	1	intron	0	HEAT repeat-containing protein	4.641	2.023	4.371	7.147	5.706	16.142
FloweringDate	7	27,401,111	27,401,965	27,406,869	2.65E-06	189	0.13	0.477	Medtr7g088720	1	intergenic	854	Unknown protein	20.867	14.335	19.905	26.1	35.085	28.817
height3	5	68,907	68,552	71,453	3.85E-05	189	0.087	0.367	Medtr5g005150	1	intron	0	Histone deacetylase	10.682	5.809	18.077	16.085	21.684	13.321
nodules lower root	6	1,563,589	1,562,546	1,563,925	3.21E-05	189	0.1	0.447	Medtr6g007980	3	intron	0	Unknown protein	0	0	0	0	0	0
nodules upper root	2	30,822,239	30,820,930	30,829,114	4.66E-06	189	0.111	0.248	Medtr2g098420	1	coding	0	Unknown protein	31.373	3.885	4.174	4.206	7.369	3.58
occupancy lower root	7	10,825,942	10,825,652	10,826,166	4.59E-05	189	0.094161794	0.021	Medtr7g037720	1	coding	0	Unknown protein	1.089	0	0	0.215	0	0
occupancy upper root	4	6,441,807	6,441,934	6,443,080	3.95E-05	189	0.166	0.046	Medtr4g022590	1	intergenic	127	Unknown protein	NA	NA	NA	NA	NA	NA
totalnod	1	2,985,837	2,986,537	2,989,895	4.61E-05	189	0.098	0.123	Medtr1g012590	3	intergenic	700	UDP-N-acetylglucosamine/UDP-glucose/GDP-mannose transporter	0	0	0	0.598	0	0.458
trichomes	7	23,473,908	23,474,171	23,474,461	1.60E-05	189	0.142	0.03	Medtr7g081360	1	intergenic	263	Unknown protein	0	0	0	0	0	0
FloweringDate	7	27,460,519	27,460,150	27,469,607	2.65E-06	190	0.118	0.475	Medtr7g088820	1	coding	0	Peptide transporter PTR2	12.313	0.434	0.455	44.571	0.241	0.487
height3	6	17,801,259	17,801,785	17,802,528	3.86E-05	190	0.164	0.476	Medtr6g078800	1	intergenic	526	Unknown protein	0	0	0	0	0	0
nodules lower root	6	1,563,589	1,562,546	1,563,925	3.21E-05	190	0.1	0.447	Medtr6g007980	4	intron	0	Unknown protein	2.337	4.122	2.591	16.783	1.766	2.74
nodules upper root	2	32,473,039	32,468,084	32,473,924	4.68E-06	190	0.109	0.039	Medtr2g101290	1	intron	0	Cell division protease ftsH homolog	15.852	44.592	21.642	14.196	30.947	68.252
occupancy lower root	3	10,418,966	10,415,659	10,429,640	4.61E-05	190	0.09161343	0.035	Medtr3g032980	1	intron	0	Alpha-N-acetylglucosaminidase	7.055	3.426	5.764	14.191	4.666	3.207
occupancy upper root	8	25,116,999	25,115,065	25,115,220	4.02E-05	190	0.091	0.092	Medtr8g088850	1	intergenic	-1779	Unknown protein	0	0	0	0	0	0
totalnod	1	2,985,837	2,986,537	2,990,423	4.61E-05	190	0.098	0.123	Medtr1g012590	2	intergenic	700	UDP-N-acetylglucosamine/UDP-glucose/GDP-mannose transporter	12.063	7.092	9.104	9.319	9.157	5.928
trichomes	3	14,458,138	14,455,683	14,459,822	1.62E-05	190	0.122	0.022	Medtr3g048430	1	intron	0	Unknown protein	0	0	0	0.268	0	0
FloweringDate	7	27,247,617	27,244,407	27,246,702	2.66E-06	191	0.108	0.092	Medtr7g088430	1	intergenic	-915	Unknown protein	0	0	0	0	0	0
height3	5	2,293,337	2,290,576	2,291,145	3.87E-05	191	0.147	0.167	Medtr5g009910	1	intergenic	-2192	Unknown protein	0.132	0	0	0	0	0
nodules lower root	8	18,707,368	18,707,955	18,712,271	3.22E-05	191	0.142	0.023	Medtr8te071840	1	intergenic	587	Polyprotein	NA	NA	NA	NA	NA	NA
nodules upper root	2	32,737,434	32,735,940	32,736,407	4.69E-06	191	0.103	0.066	Medtr2g101820	2	intergenic	-45	Photosystem I reaction center subunit VI	0	455.474	28.038	0	102.186	139.74
occupancy lower root	3	10,418,966	10,415,659	10,429,640	4.61E-05	191	0.09161343	0.035	Medtr3g032980	2	intron	0	Alpha-N-acetylglucosaminidase	4.596	3.596	3.88	0	6.064	7.904
occupancy upper root	4	23,000,607	22,998,853	23,002,287	4.02E-05	191	0.092	0.047	Medtr4g072210	3	intron	0	YEATS domain-containing protein	0	0	0	0	0	0
totalnod	1	2,985,837	2,986,537	2,990,872	4.61E-05	191	0.098	0.123	Medtr1g012590	1	intergenic	700	UDP-N-acetylglucosamine/UDP-glucose/GDP-mannose transporter	0	0	0	0	0	0
trichomes	5	41,595,183	41,593,793	41,595,998	1.64E-05	191	0.156	0.073	Medtr5g097340	1	intron	0	Unknown protein	0	0	0	0	0	0
FloweringDate	7	27,076,874	27,075,928	27,076,823	2.70E-06	192	0.128	0.176	Medtr7g088080	1	intergenic	-51	Unknown protein	NA	NA	NA	NA	NA	NA
height3	4	18,518,215	18,519,502	18,519,654	3.87E-05	192	0.166	0.491	Medtr4g060160	1	intergenic	1287	Unknown protein	0	0	0	0	0	0
nodules lower root	2	14,941,193	14,941,373	14,947,991	3.24E-05	192	0.095	0.023	Medtr2g040150	1	intergenic	180	Serine/threonine protein kinase	0	0.565	10.469	0	1.274	0.226
nodules upper root	2	32,737,434	32,735,940	32,737,389	4.69E-06	192	0.103	0.066	Medtr2g101820	1	intergenic	-45	Photosystem I reaction center subunit VI	0.841	1838.153	258.731	28.044	535.301	487.198
occupancy lower root	3	10,418,966	10,419,170	10,429,640	4.61E-05	192	0.09161343	0.035	Medtr3g032980	3	intron	0	Alpha-N-acetylglucosaminidase	0	0	0	0	0	0
occupancy upper root	4	23,000,607	22,998,853	23,003,273	4.02E-05	192	0.092	0.047	Medtr4g072210	1	intron	0	YEATS domain-containing protein	7.026	6.34	9.83	12.481	9.199	12.93
totalnod	3	26,473,637	26,474,166	26,474,429	4.67E-05	192	0.135	0.361	Medtr3g082400	1	intergenic	529	Unknown protein	0	0	0	0	0	0
trichomes	5	2,846,712	2,846,622	2,851,422	1.67E-05	192	0.13	0.034	Medtr5g011020	1	intron	0	Choline dehydrogenase	0	0	0	0	0	0.123
FloweringDate	7	10,927,769	10,926,141	10,927,718	2.73E-06	193	0.109	0.052	Medtr7g037930	1	intergenic	-51	CAAX prenyl protease 1 homolog	0	0	0	0	0	0
height3	4	14,829,271	14,828,767	14,829,798	3.88E-05	193	0.098	0.341	Medtr4te050450	1	coding	0	Envelope-like protein	NA	NA	NA	NA	NA	NA
nodules lower root	5	31,057,124	31,057,534	31,062,764	3.29E-05	193	0.098	0.159	Medtr5g075410	1	intergenic	410	B3 domain-containing transcription repressor VAL2	2.367	1.252	3.288	4.56	3.025	3.492
nodules upper root	3	17,296,960	17,297,245	17,297,703	4.73E-06	193	0.15	0.053	Medtr3g055500	1	intergenic	285	Mitochondrial import receptor subunit TOM7-1	0.256	0	0	0	0	0
occupancy lower root	6	21,957,896	21,956,020	21,956,811	4.62E-05	193	0.097774163	0.027	Medtr6g090050	1	intergenic	-1085	Unknown protein	0.226	0	0	0	0	0
occupancy upper root	4	23,000,607	22,998,853	23,003,273	4.02E-05	193	0.092	0.047	Medtr4g072210	2	intron	0	YEATS domain-containing protein	0	0	0	0	0	0
totalnod	5	26,395,346	26,394,116	26,394,456	4.69E-05	193	0.12	0.157	Medtr5g065150	1	intergenic	-890	Unknown protein	0	0	0	0	0	0
trichomes	7	933,984	935,214	935,492	1.69E-05	193	0.109	0.033	Medtr7te006530	1	intergenic	1230	Truncated copia-type polyprotein	NA	NA	NA	NA	NA	NA
FloweringDate	7	26,782,319	26,781,406	26,784,576	2.74E-06	194	0.11	0.123	Medtr7g087460	1	coding	0	Transcription elongation factor SPT6	0	0	0.052	0	0	0
height3	5	54,327	55,763	58,997	3.90E-05	194	0.137	0.344	Medtr5g005120	1	intergenic	1436	Mitotic checkpoint protein BUB3	9.758	4.755	16.341	7.967	27.07	33.975
nodules lower root	8	10,391,194	10,391,408	10,394,673	3.30E-05	194	0.107	0.021	Medtr8g041410	1	intergenic	214	Cysteine proteinase inhibitor	264.549	78.141	165.724	128.098	109.552	90.813
nodules upper root	2	18,361,446	18,360,441	18,361,975	4.75E-06	194	0.142	0.084	Medtr2g059360	1	intron	0	Unknown protein	0	0	0	0	0	0
occupancy lower root	5	22,113,284	22,113,111	22,119,217	4.64E-05	194	0.091487669	0.03	Medtr5g055000	1	intron	0	Peptide transporter PTR	20.542	43.274	89.092	1.227	27.646	17.517
occupancy upper root	4	23,142,965	23,139,509	23,140,940	4.07E-05	194	0.098	0.037	Medtr4g072780	1	intergenic	-2025	Glutelin type-A	3.069	2.12	10.676	2.869	3.531	1.444
totalnod	4	9,359,202	9,355,281	9,357,920	4.69E-05	194	0.102	0.052	Medtr4g031160	1	intergenic	-1282	Pentatricopeptide repeat-containing protein	2.089	4.732	4.463	3.785	2.911	9.996
trichomes	5	29,624,001	29,621,192	29,623,620	1.75E-05	194	0.101	0.055	Medtr5g071990	1	intergenic	-381	Zinc transporter	23.469	2.94	9.373	16.608	6.919	7.067
FloweringDate	7	26,759,590	26,757,398	26,760,261	2.76E-06	195	0.114	0.443	Medtr7g087430	1	coding	0	Protein TRANSPARENT TESTA	0	0.107	0.173	0.097	0	0.258
height3	8	10,165,227	10,165,151	10,166,069	3.90E-05	195	0.088	0.059	Medtr8te040810	1	coding	0	Retroelement pol polyprotein-like protein	NA	NA	NA	NA	NA	NA
nodules lower root	1	20,756,698	20,756,563	20,756,822	3.31E-05	195	0.104	0.022	Medtr1g081370	1	coding	0	Unknown protein	0	0	0	0	0	0
nodules upper root	6	7,673,327	7,671,708	7,673,221	4.79E-06	195	0.138	0.206	Medtr6g041920	1	intergenic	-106	Unknown protein	0	0	0	0	0	0
occupancy lower root	5	33,843,316	33,843,735	33,844,007	4.65E-05	195	0.109146498	0.211	Medtr5g081370	1	intergenic	419	Unknown protein	0	0	0.423	0	0	0
occupancy upper root	8	2,452,447	2,454,028	2,456,072	4.08E-05	195	0.091	0.038	Medtr8g012540	1	intergenic	1581	GDSL esterase/lipase	0	0	0	0	0	0
totalnod	6	1,563,589	1,562,546	1,563,925	4.69E-05	195	0.095	0.447	Medtr6g007980	3	intron	0	Unknown protein	0	0	0	0	0	0
trichomes	3	12,922,916	12,922,543	12,924,866	1.75E-05	195	0.107	0.064	Medtr3te043910	1	coding	0	Aminotransferase-like protein	NA	NA	NA	NA	NA	NA
FloweringDate	3	8,309,602	8,309,691	8,311,259	2.76E-06	196	0.217	0.089	Medtr3g027880	1	intergenic	89	Unknown protein	0	0	0	0	0	0
height3	2	16,003,260	16,004,061	16,008,497	3.92E-05	196	0.121	0.092	Medtr2g044900	1	intergenic	801	Unknown protein	5.7	1.803	7.409	4.555	4.254	3.972
nodules lower root	3	33,563,224	33,558,891	33,562,128	3.33E-05	196	0.099	0.052	Medtr3g096930	1	intergenic	-1096	Aspartic proteinase Asp1	0.427	1.842	1.355	4.046	1	2.117
nodules upper root	2	32,770,146	32,766,519	32,769,170	4.85E-06	196	0.138	0.049	Medtr2g101890	1	intergenic	-976	Ras-related protein Rab7	23.771	4.123	11.224	8.647	10.053	5.179
occupancy lower root	7	29,945,254	29,942,240	29,944,420	4.68E-05	196	0.119019831	0.112	Medtr7g093640	1	intergenic	-834	Unknown protein	3.411	12.813	10.449	4.039	11.57	22.141
occupancy upper root	4	6,412,233	6,412,131	6,413,402	4.14E-05	196	0.132	0.051	Medtr4g022550	1	coding	0	Vesicle-associated membrane protein	0	0	0	0	0	0
totalnod	6	1,563,589	1,562,546	1,563,925	4.69E-05	196	0.095	0.447	Medtr6g007980	4	intron	0	Unknown protein	2.337	4.122	2.591	16.783	1.766	2.74
trichomes	2	5,365,834	5,363,090	5,369,082	1.76E-05	196	0.123	0.05	Medtr2g017720	1	intron	0	Heat shock protein	0.059	0	0	0.139	0	0
FloweringDate	7	27,272,911	27,273,017	27,273,238	2.79E-06	197	0.111	0.097	Medtr7g088480	1	intergenic	106	Unknown protein	0	0	0	0	0	0
height3	2	29,608,921	29,608,475	29,608,965	3.99E-05	197	0.1	0.431	Medtr2g095770	1	coding	0	Unknown protein	0	0	0	0	0	0
nodules lower root	2	22,056,890	22,055,712	22,057,135	3.33E-05	197	0.108	0.122	Medtr2g069260	1	intron	0	Unknown protein	0.413	0	0	0.489	0	0
nodules upper root	2	32,405,392	32,404,803	32,405,326	4.87E-06	197	0.113	0.075	Medtr2g101150	1	intergenic	-66	Unknown protein	0	0	0	0	0	0
occupancy lower root	5	7,916,159	7,910,954	7,918,622	4.68E-05	197	0.09216464	0.286	Medtr5g021230	1	intron	0	(Dimethylallyl)adenosine tRNA methylthiotransferase miaB	2.906	17.302	5.812	3.973	9.481	14.058
occupancy upper root	5	29,555,247	29,553,205	29,555,968	4.17E-05	197	0.117	0.078	Medtr5g071840	1	intron	0	Protein CHUP1	0.888	1.166	3.288	0.438	0.674	2.102
totalnod	6	1,563,589	1,562,546	1,564,452	4.69E-05	197	0.095	0.447	Medtr6g007980	2	intron	0	Unknown protein	1.696	0	0	1.733	0	0.705
trichomes	5	22,100,591	22,099,501	22,103,188	1.77E-05	197	0.16	0.026	Medtr5g054980	1	intron	0	CCP	84.171	0	0	0.173	0	0
FloweringDate	7	27,352,951	27,352,007	27,358,082	2.80E-06	198	0.11	0.089	Medtr7g088640	1	coding	0	Disease resistance protein RPS2	0.08	0.052	0.021	0.094	0	0.063
height3	6	394,720	395,071	400,314	4.00E-05	198	0.095	0.066	Medtr6te005510	1	intergenic	351	Retrovirus-related Pol polyprotein from transposon TNT 1-94	NA	NA	NA	NA	NA	NA
nodules lower root	8	20,541,868	20,540,921	20,541,817	3.37E-05	198	0.086	0.072	Medtr8g075850	1	intergenic	-51	Unknown protein	0	0	0	0	0	0
nodules upper root	8	20,502,179	20,504,984	20,506,568	4.87E-06	198	0.15	0.058	Medtr8g075780	1	intergenic	2805	Chaperone protein dnaJ	0.376	6.917	9.058	2.898	4.972	2.177
occupancy lower root	5	34,308,275	34,309,297	34,314,908	4.71E-05	198	0.130271083	0.149	Medtr5g082220	1	intergenic	1022	Auxin influx protein	4.551	3.379	32.379	17.856	9.63	8.992
occupancy upper root	7	5,380,510	5,376,805	5,380,277	4.17E-05	198	0.179	0.299	Medtr7g021900	1	intergenic	-233	Unknown protein	2.812	11.599	2.974	4.52	7.684	10.139
totalnod	6	1,563,589	1,562,546	1,565,500	4.69E-05	198	0.095	0.447	Medtr6g007980	1	intron	0	Unknown protein	2.983	0	0	0	0	0
trichomes	1	11,658,964	11,661,159	11,661,752	1.79E-05	198	0.129	0.034	Medtr1te041560	1	intergenic	2195	Unknown protein	NA	NA	NA	NA	NA	NA
FloweringDate	7	13,191,377	13,188,884	13,194,122	2.83E-06	199	0.164	0.047	Medtr7te051260	1	coding	0	Retrovirus-related Pol polyprotein from transposon TNT 1-94	NA	NA	NA	NA	NA	NA
height3	8	20,111,043	20,110,023	20,111,452	4.02E-05	199	0.09	0.03	Medtr8g074870	1	intron	0	Prolyl 4-hydroxylase alpha-2 subunit	NA	NA	NA	NA	NA	NA
nodules lower root	6	19,383,315	19,376,785	19,379,382	3.40E-05	199	0.126	0.031	Medtr6te083850	1	intergenic	-3933	Retroelement pol polyprotein-like protein	NA	NA	NA	NA	NA	NA
nodules upper root	7	9,721,944	9,715,898	9,720,792	4.87E-06	199	0.147	0.028	Medtr7g033040	1	intergenic	-1152	Cytochrome P450 724B1	4.41	0	0	0	0.139	0
occupancy lower root	8	19,195,675	19,193,482	19,195,330	4.75E-05	199	0.142027457	0.034	Medtr8te072880	1	intergenic	-345	Copia-type polyprotein	NA	NA	NA	NA	NA	NA
occupancy upper root	5	12,397,350	12,396,498	12,397,676	4.20E-05	199	0.082	0.131	Medtr5te030080	1	intron	0	Integrase	NA	NA	NA	NA	NA	NA
totalnod	2	6,833,317	6,826,421	6,833,475	4.71E-05	199	0.085	0.293	Medtr2g020590	1	intron	0	1-deoxy-D-xylulose 5-phosphate synthase	0.048	0	0.102	2.843	0.7	0
trichomes	8	17,803,247	17,799,443	17,803,408	1.80E-05	199	0.112	0.027	Medtr8g068930	1	coding	0	Unknown protein	0	0	0	0	0	0
FloweringDate	7	27,250,597	27,248,557	27,254,152	2.86E-06	200	0.119	0.106	Medtr7g088440	1	intron	0	Alpha-L-arabinofuranosidase	0	0	9.156	0	0.178	0
height3	5	29,520,655	29,520,431	29,523,647	4.05E-05	200	0.135	0.398	Medtr5g071800	1	coding	0	Nbs-lrr resistance protein	0.098	0.129	0.38	0.581	0.357	0.172
nodules lower root	U	16,013,953	16,014,662	16,017,412	3.41E-05	200	0.14	0.092	AC235756_15	1	intergenic	709	Disease resistance-like protein	0.47	0.616	2.152	2.225	1.426	4.116
nodules upper root	4	2,572,191	2,572,757	2,581,662	4.92E-06	200	0.144	0.05	Medtr4te012700	1	intergenic	566	Transposon Ty2-B Gag-Pol polyprotein	NA	NA	NA	NA	NA	NA
occupancy lower root	8	5,661,440	5,662,504	5,665,234	4.77E-05	200	0.104252756	0.062	Medtr8te022560	1	intergenic	1064	Unknown protein	NA	NA	NA	NA	NA	NA
occupancy upper root	5	26,760,092	26,757,889	26,758,095	4.22E-05	200	0.089	0.111	Medtr5te065890	1	intergenic	-1997	Unknown protein	NA	NA	NA	NA	NA	NA
totalnod	5	7,787,234	7,784,485	7,791,673	4.81E-05	200	0.085	0.094	Medtr5g020980	1	intron	0	Cell division protease ftsH homolog	49.801	10.632	16.754	35.246	2.623	22.717
trichomes	8	14,433,956	14,434,834	14,435,007	1.80E-05	200	0.108	0.025	Medtr8te059270	1	intergenic	878	Unknown protein	NA	NA	NA	NA	NA	NA
